# Supplementary material for: TGF-β-Upregulated Lnc-Nr6a1 Acts as a Reservoir of miR-181 and Mediates Assembly of a Glycolytic Complex
Source: Noncoding RNA. 2022 Sep 15;8(5):62. doi: 10.3390/ncrna8050062 (PMC9498520; doi:10.3390/ncrna8050062)
Supplement: Supplementary file 1 [file ncrna-08-00062-s001.zip]

Archive with 5 entries (4 files):
- Supplementary material/
- Supplementary material/Supplementary Figures.pdf
- Supplementary material/Supplementary Movie S1.mp4
- Supplementary material/Supplementary Movie S2.mp4
- Supplementary material/Supplementary Tables S1-S8.xlsx
