# Supplementary material for: TGF-β-Upregulated Lnc-Nr6a1 Acts as a Reservoir of miR-181 and Mediates Assembly of a Glycolytic Complex
Source: Noncoding RNA. 2022 Sep 15;8(5):62. doi: 10.3390/ncrna8050062 (PMC9498520; doi:10.3390/ncrna8050062)
Supplement: Supplementary file 1 [file ncrna-08-00062-s001.zip › Supplementary material/Supplementary Tables S1-S8.xlsx]

## Sheet: Table S1 Ctrl_vs_KO
Table S1. Transcriptomic profiles of control and lnc-Nr6a1-depleted cells
ID	AvrExp	Norm_control1_S1	Raw_control1_S1	Norm_control2_S7	Raw_control2_S7	Norm_s63.1_S8	Raw_s63.1_S8	Norm_s63.2_S9	Raw_s63.2_S9	ave_Ctrl	ave_KO	foldChange	logFC	P.Value	adj.P.Val	chromosome_name	start_position	end_position	strand	mgi_symbol	description	gene_biotype	ensembl_transcript_id
ENSMUSG00000024691	6.57934	10.5159	115	11.5592	123	0.0976953	0	0.0497692	0	11.0376	0.0737323	158.034	7.30409	5.21124e-05	0.0120842	19	12545740	12589768	1	Fam111a	family with sequence similarity 111, member A [Source:MGI Symbol;Acc:MGI:1915508]	protein_coding	ENSMUST00000025595,ENSMUST00000139270,ENSMUST00000144662,ENSMUST00000151307
ENSMUSG00000044393	3.65212	6.23672	68	7.44097	79	0.0976953	0	0.0497692	0	6.83884	0.0737323	97.6006	6.60882	2.05028e-05	0.00642887	18	20558074	20604521	1	Dsg2	desmoglein 2 [Source:MGI Symbol;Acc:MGI:1196466]	protein_coding	ENSMUST00000059787,ENSMUST00000120102,ENSMUST00000121837
ENSMUSG00000024479	2.57326	4.59787	50	5.10104	54	0.0976953	0	0.0497692	0	4.84946	0.0737323	69.4121	6.11712	9.30832e-06	0.00378553	15	54571192	54602847	1	Mal2	mal, T cell differentiation protein 2 [Source:MGI Symbol;Acc:MGI:2146021]	protein_coding	ENSMUST00000025356
ENSMUSG00000025255	2.59634	3.96054	43	5.66263	60	0.0976953	0	0.0497692	0	4.81158	0.0737323	67.7788	6.08276	8.16881e-05	0.0151527	3	5218526	5415857	1	Zfhx4	zinc finger homeodomain 4 [Source:MGI Symbol;Acc:MGI:2137668]	protein_coding	ENSMUST00000026284,ENSMUST00000175641,ENSMUST00000175866,ENSMUST00000176175,ENSMUST00000176383
ENSMUSG00000073000	3.00567	3.96054	43	3.88428	41	0.0976953	0	0.0497692	0	3.92241	0.0737323	56.2552	5.81391	0.000187872	0.0234405	12	76444497	76451336	1	Gm10451	predicted gene 10451 [Source:MGI Symbol;Acc:MGI:3641898]	lincRNA	ENSMUST00000101281,ENSMUST00000219367,ENSMUST00000220043
ENSMUSG00000029122	2.3188	4.32473	47	3.1355	33	0.0976953	0	0.0497692	0	3.73012	0.0737323	52.9083	5.72542	5.02599e-05	0.0120431	5	37289098	37336894	-1	Evc	EvC ciliary complex subunit 1 [Source:MGI Symbol;Acc:MGI:1890596]	protein_coding	ENSMUST00000031005,ENSMUST00000114148,ENSMUST00000114154,ENSMUST00000124426,ENSMUST00000133376,ENSMUST00000139550,ENSMUST00000146568,ENSMUST00000149890,ENSMUST00000154885
ENSMUSG00000071178	2.43806	2.86798	31	4.44586	47	0.0976953	0	0.0497692	0	3.65692	0.0737323	51.0804	5.6747	0.000175719	0.0225563	12	103728156	103830373	-1	Serpina1b	serine (or cysteine) preptidase inhibitor, clade A, member 1B [Source:MGI Symbol;Acc:MGI:891970]	protein_coding	ENSMUST00000095450,ENSMUST00000164454,ENSMUST00000186166,ENSMUST00000187220
ENSMUSG00000079259	1.31771	2.59484	28	4.16507	44	0.0976953	0	0.0497692	0	3.37996	0.0737323	47.0192	5.55518	9.38958e-05	0.0158816	9	114507133	114564369	-1	Trim71	tripartite motif-containing 71 [Source:MGI Symbol;Acc:MGI:2685973]	protein_coding	ENSMUST00000111816
ENSMUSG00000002107	8.61114	12.8831	141	16.1455	172	0.293086	1	0.348385	3	14.5143	0.320735	44.2623	5.46801	4.84438e-06	0.00248741	2	6539694	7509563	-1	Celf2	CUGBP, Elav-like family member 2 [Source:MGI Symbol;Acc:MGI:1338822]	protein_coding	ENSMUST00000002176,ENSMUST00000100429,ENSMUST00000114923,ENSMUST00000114924,ENSMUST00000114927,ENSMUST00000114934,ENSMUST00000123142,ENSMUST00000126742,ENSMUST00000137733,ENSMUST00000138347,ENSMUST00000142941,ENSMUST00000148321,ENSMUST00000150624,ENSMUST00000170438,ENSMUST00000182037,ENSMUST00000182355,ENSMUST00000182404,ENSMUST00000182523,ENSMUST00000182560,ENSMUST00000182657,ENSMUST00000182706,…
ENSMUSG00000055044	4.23948	5.14415	56	5.28824	56	0.0976953	0	0.149308	1	5.2162	0.123501	41.8896	5.38852	0.000517523	0.0413357	19	40221173	40271842	-1	Pdlim1	PDZ and LIM domain 1 (elfin) [Source:MGI Symbol;Acc:MGI:1860611]	protein_coding	ENSMUST00000068439,ENSMUST00000182432,ENSMUST00000182540,ENSMUST00000182636,ENSMUST00000182813
ENSMUSG00000030671	2.26747	2.3217	25	3.04191	32	0.0976953	0	0.0497692	0	2.6818	0.0737323	38.0508	5.24986	0.000484012	0.0402234	7	114415281	114539251	1	Pde3b	phosphodiesterase 3B, cGMP-inhibited [Source:MGI Symbol;Acc:MGI:1333863]	protein_coding	ENSMUST00000032909,ENSMUST00000140007,ENSMUST00000149455,ENSMUST00000210411
ENSMUSG00000040710	0.945793	2.3217	25	2.85471	30	0.0976953	0	0.0497692	0	2.58821	0.0737323	36.8756	5.20459	0.000450367	0.0385099	1	95587682	95667571	-1	St8sia4	ST8 alpha-N-acetyl-neuraminide alpha-2,8-sialyltransferase 4 [Source:MGI Symbol;Acc:MGI:106018]	protein_coding	ENSMUST00000043336,ENSMUST00000186853,ENSMUST00000187936,ENSMUST00000189556
ENSMUSG00000036459	1.53452	2.86798	31	2.10594	22	0.0976953	0	0.0497692	0	2.48696	0.0737323	35.309	5.14196	0.000691594	0.047363	7	34109543	34133268	-1	Wtip	WT1-interacting protein [Source:MGI Symbol;Acc:MGI:2141920]	protein_coding	ENSMUST00000038537,ENSMUST00000123813,ENSMUST00000140911,ENSMUST00000205914
ENSMUSG00000009378	1.69452	3.96054	43	4.16507	44	0.488476	2	0.0497692	0	4.06281	0.269123	32.5379	5.02405	0.000666846	0.0467989	19	34668403	34747289	-1	Slc16a12	solute carrier family 16 (monocarboxylic acid transporters), member 12 [Source:MGI Symbol;Acc:MGI:2147716]	protein_coding	ENSMUST00000009522
ENSMUSG00000059921	1.67814	3.23217	35	4.44586	47	0.488476	2	0.0497692	0	3.83902	0.269123	30.3231	4.92235	0.000289134	0.0299783	3	141465216	141834924	1	Unc5c	unc-5 netrin receptor C [Source:MGI Symbol;Acc:MGI:1095412]	protein_coding	ENSMUST00000075282,ENSMUST00000106236,ENSMUST00000123631,ENSMUST00000130636,ENSMUST00000142762,ENSMUST00000151007,ENSMUST00000155416,ENSMUST00000200114
ENSMUSG00000037035	5.17727	8.1487	89	7.81536	83	0.293086	1	0.248846	2	7.98203	0.270966	30.0646	4.91	7.16035e-05	0.0149195	1	119415465	119422248	-1	Inhbb	inhibin beta-B [Source:MGI Symbol;Acc:MGI:96571]	protein_coding	ENSMUST00000038765
ENSMUSG00000033278	1.528	2.23065	24	1.82514	19	0.0976953	0	0.0497692	0	2.0279	0.0737323	28.971	4.85654	0.000245933	0.0280618	17	66666947	67354457	-1	Ptprm	protein tyrosine phosphatase, receptor type, M [Source:MGI Symbol;Acc:MGI:102694]	protein_coding	ENSMUST00000037974,ENSMUST00000223982,ENSMUST00000224091,ENSMUST00000224862,ENSMUST00000225074,ENSMUST00000225554,ENSMUST00000225688
ENSMUSG00000056054	3.16403	7.69347	84	4.07148	43	0.0976953	0	0.348385	3	5.88247	0.22304	26.8293	4.74574	0.00031206	0.0310002	3	90668978	90670035	1	S100a8	S100 calcium binding protein A8 (calgranulin A) [Source:MGI Symbol;Acc:MGI:88244]	protein_coding	ENSMUST00000069927,ENSMUST00000198156
ENSMUSG00000025932	2.13785	5.05311	55	3.79068	40	0.0976953	0	0.248846	2	4.4219	0.173271	25.6645	4.6817	0.000413272	0.0371351	1	14168954	14310235	-1	Eya1	EYA transcriptional coactivator and phosphatase 1 [Source:MGI Symbol;Acc:MGI:109344]	protein_coding	ENSMUST00000027066,ENSMUST00000080664,ENSMUST00000168081,ENSMUST00000185329,ENSMUST00000185453,ENSMUST00000187790,ENSMUST00000188857,ENSMUST00000189526,ENSMUST00000190337
ENSMUSG00000021614	52.5312	58.5887	643	79.0428	844	2.0516	10	3.43408	34	68.8158	2.74284	23.8616	4.57662	9.47896e-06	0.00378553	13	89655312	89742509	-1	Vcan	versican [Source:MGI Symbol;Acc:MGI:102889]	protein_coding	ENSMUST00000109543,ENSMUST00000109544,ENSMUST00000109546,ENSMUST00000159285,ENSMUST00000159337,ENSMUST00000159910,ENSMUST00000160029,ENSMUST00000160740,ENSMUST00000162715
ENSMUSG00000002265	121.495	164.112	1802	117.886	1259	4.59168	23	7.31608	73	140.999	5.95388	22.5386	4.49433	8.44204e-07	0.000927721	7	6703892	6730431	-1	Peg3	paternally expressed 3 [Source:MGI Symbol;Acc:MGI:104748]	protein_coding	ENSMUST00000051209,ENSMUST00000143703,ENSMUST00000150182,ENSMUST00000155910
ENSMUSG00000062591	1.74642	3.32321	36	1.82514	19	0.0976953	0	0.149308	1	2.57418	0.123501	19.8528	4.31127	0.000767627	0.0499374	17	57080066	57087782	-1	Tubb4a	tubulin, beta 4A class IVA [Source:MGI Symbol;Acc:MGI:107848]	protein_coding	ENSMUST00000071135
ENSMUSG00000051527	2.18719	3.05007	33	3.1355	33	0.0976953	0	0.248846	2	3.09279	0.173271	18.1025	4.17812	0.000630251	0.0455333	7	6730578	6967219	1	Usp29	ubiquitin specific peptidase 29 [Source:MGI Symbol;Acc:MGI:1888998]	protein_coding	ENSMUST00000054055,ENSMUST00000197117,ENSMUST00000198068,ENSMUST00000200535,ENSMUST00000207899,ENSMUST00000208195,ENSMUST00000208642,ENSMUST00000208662,ENSMUST00000208952
ENSMUSG00000023033	3.47066	4.05159	44	6.03702	64	0.0976953	0	0.547462	5	5.0443	0.322578	17.891	4.16116	0.000753788	0.0495562	15	100869858	101045938	1	Scn8a	sodium channel, voltage-gated, type VIII, alpha [Source:MGI Symbol;Acc:MGI:103169]	protein_coding	ENSMUST00000082209,ENSMUST00000096198,ENSMUST00000108908,ENSMUST00000108909,ENSMUST00000108910,ENSMUST00000200933,ENSMUST00000200959,ENSMUST00000200963,ENSMUST00000201246,ENSMUST00000201438,ENSMUST00000201484,ENSMUST00000201518,ENSMUST00000201549,ENSMUST00000202071,ENSMUST00000202347,ENSMUST00000202349,ENSMUST00000202452,ENSMUST00000202527,ENSMUST00000202702,ENSMUST00000202971
ENSMUSG00000030607	0.862094	1.04704	11	1.35716	14	0.0976953	0	0.0497692	0	1.2021	0.0737323	17.0708	4.09346	0.000652548	0.046444	7	79053483	79115099	1	Acan	aggrecan [Source:MGI Symbol;Acc:MGI:99602]	protein_coding	ENSMUST00000032835,ENSMUST00000206779
ENSMUSG00000036006	4.12145	4.87101	53	8.28335	88	0.293086	1	0.447923	4	6.57718	0.370504	16.6963	4.06146	0.000189128	0.0234405	13	24582189	24733816	1	Ripor2	RHO family interacting cell polarization regulator 2 [Source:MGI Symbol;Acc:MGI:2444879]	protein_coding	ENSMUST00000038477,ENSMUST00000058009,ENSMUST00000091694,ENSMUST00000110383,ENSMUST00000110384,ENSMUST00000132689,ENSMUST00000134370,ENSMUST00000138547,ENSMUST00000175986,ENSMUST00000176303,ENSMUST00000177174,ENSMUST00000177298,ENSMUST00000177489
ENSMUSG00000022799	5.54327	8.3308	91	6.87939	73	0.0976953	0	1.44331	14	7.60509	0.770502	15.0698	3.91359	0.000727969	0.0491362	16	38598340	38713274	-1	Arhgap31	Rho GTPase activating protein 31 [Source:MGI Symbol;Acc:MGI:1333857]	protein_coding	ENSMUST00000023487,ENSMUST00000124866,ENSMUST00000132697
ENSMUSG00000031561	1.83368	2.3217	25	2.85471	30	0.0976953	0	0.447923	4	2.58821	0.272809	10.5402	3.39782	0.000649637	0.046444	8	48227682	48843951	-1	Tenm3	teneurin transmembrane protein 3 [Source:MGI Symbol;Acc:MGI:1345183]	protein_coding	ENSMUST00000033965,ENSMUST00000110343,ENSMUST00000110345,ENSMUST00000110346,ENSMUST00000145344,ENSMUST00000190840,ENSMUST00000211812,ENSMUST00000211976
ENSMUSG00000004266	2.35559	4.32473	47	4.63306	49	0.293086	1	0.547462	5	4.47889	0.420274	10.4327	3.38303	0.000682885	0.0472012	6	124720707	124738714	-1	Ptpn6	protein tyrosine phosphatase, non-receptor type 6 [Source:MGI Symbol;Acc:MGI:96055]	protein_coding	ENSMUST00000004377,ENSMUST00000112484,ENSMUST00000171549,ENSMUST00000172613,ENSMUST00000172690,ENSMUST00000172770,ENSMUST00000173228,ENSMUST00000173315,ENSMUST00000173647,ENSMUST00000174265,ENSMUST00000174787
ENSMUSG00000025105	51.8473	41.4719	455	42.1655	450	7.32715	37	2.93638	29	41.8187	5.13177	10.2303	3.35478	7.32606e-08	0.000263317	7	81966672	81992292	-1	Bnc1	basonuclin 1 [Source:MGI Symbol;Acc:MGI:1097164]	protein_coding	ENSMUST00000026096
ENSMUSG00000021765	20.0505	22.4431	246	23.8205	254	2.83316	14	2.04054	20	23.1318	2.43685	10.0555	3.32991	4.83865e-05	0.0117907	13	114452262	114458949	-1	Fst	follistatin [Source:MGI Symbol;Acc:MGI:95586]	protein_coding	ENSMUST00000022287,ENSMUST00000223640,ENSMUST00000223865,ENSMUST00000225068
ENSMUSG00000048960	9.83989	8.23975	90	12.4016	132	0.488476	2	1.84146	18	10.3207	1.16497	9.04124	3.17652	0.000328673	0.0317904	1	10993465	11303681	1	Prex2	phosphatidylinositol-3,4,5-trisphosphate-dependent Rac exchange factor 2 [Source:MGI Symbol;Acc:MGI:1923385]	protein_coding	ENSMUST00000027056,ENSMUST00000187694,ENSMUST00000187745,ENSMUST00000188154,ENSMUST00000188189,ENSMUST00000189385,ENSMUST00000189822,ENSMUST00000190935
ENSMUSG00000049436	6.2613	6.05462	66	6.87939	73	1.07465	5	0.746539	7	6.46701	0.910593	7.52571	2.91183	7.32504e-05	0.0150446	16	38773184	38800203	-1	Upk1b	uroplakin 1B [Source:MGI Symbol;Acc:MGI:98912]	protein_coding	ENSMUST00000057767
ENSMUSG00000024140	3.24013	7.42033	81	6.13061	65	0.683867	3	1.74192	17	6.77547	1.2129	5.50624	2.46107	0.000387672	0.0355003	17	86753907	86833410	1	Epas1	endothelial PAS domain protein 1 [Source:MGI Symbol;Acc:MGI:109169]	protein_coding	ENSMUST00000024954
ENSMUSG00000022883	7.73661	8.96813	98	14.0864	150	2.44238	12	1.84146	18	11.5272	2.14192	5.49231	2.45741	6.02146e-05	0.0131168	16	72663149	73046095	1	Robo1	roundabout guidance receptor 1 [Source:MGI Symbol;Acc:MGI:1274781]	protein_coding	ENSMUST00000023600
ENSMUSG00000030513	17.9841	27.7238	304	28.6875	306	5.17785	26	5.52439	55	28.2057	5.35112	5.22581	2.38565	7.37635e-07	0.000927721	7	65861734	66050386	1	Pcsk6	proprotein convertase subtilisin/kexin type 6 [Source:MGI Symbol;Acc:MGI:102897]	protein_coding	ENSMUST00000055576,ENSMUST00000098391,ENSMUST00000176199,ENSMUST00000176209,ENSMUST00000177272,ENSMUST00000177369
ENSMUSG00000060487	18.3272	25.7208	282	29.3427	313	5.95941	30	6.12162	61	27.5317	6.04051	4.52947	2.17934	5.06728e-07	0.000829516	10	9622936	9675208	-1	Samd5	sterile alpha motif domain containing 5 [Source:MGI Symbol;Acc:MGI:2444815]	protein_coding	ENSMUST00000100070,ENSMUST00000221079
ENSMUSG00000040703	9.69505	18.346	201	23.6333	252	4.39629	22	4.82762	48	20.9896	4.61195	4.45654	2.15592	9.38846e-05	0.0158816	7	25802475	25816913	-1	Cyp2s1	cytochrome P450, family 2, subfamily s, polypeptide 1 [Source:MGI Symbol;Acc:MGI:1921384]	protein_coding	ENSMUST00000043314,ENSMUST00000108395,ENSMUST00000152560,ENSMUST00000156714
ENSMUSG00000038816	7.98936	10.607	116	13.0568	139	2.83316	14	2.63777	26	11.8319	2.73547	4.34285	2.11864	1.57174e-05	0.00538021	4	56810935	56865188	-1	Ctnnal1	catenin (cadherin associated protein), alpha-like 1 [Source:MGI Symbol;Acc:MGI:1859649]	protein_coding	ENSMUST00000045142,ENSMUST00000107612,ENSMUST00000127908,ENSMUST00000131231,ENSMUST00000132764,ENSMUST00000134754,ENSMUST00000134915,ENSMUST00000136308,ENSMUST00000154511
ENSMUSG00000057614	24.1937	33.3687	366	42.2591	451	10.8442	55	10.0036	100	37.8139	10.4239	3.64151	1.86454	5.45964e-06	0.00270666	5	18265135	18360355	-1	Gnai1	guanine nucleotide binding protein (G protein), alpha inhibiting 1 [Source:MGI Symbol;Acc:MGI:95771]	protein_coding	ENSMUST00000074694
ENSMUSG00000037071	89.2318	182.959	2009	134.733	1439	59.301	303	41.2587	414	158.846	50.2799	3.27351	1.71084	1.05464e-05	0.00399016	19	44394451	44407709	-1	Scd1	stearoyl-Coenzyme A desaturase 1 [Source:MGI Symbol;Acc:MGI:98239]	protein_coding	ENSMUST00000041331
ENSMUSG00000020609	327.304	247.693	2720	344.952	3685	69.0706	353	123.975	1245	296.323	96.5229	3.06059	1.61381	3.65636e-05	0.00980245	12	7977648	8016835	1	Apob	apolipoprotein B [Source:MGI Symbol;Acc:MGI:88052]	protein_coding	ENSMUST00000037520,ENSMUST00000037811,ENSMUST00000171239,ENSMUST00000171271
ENSMUSG00000028247	11.7986	12.8831	141	15.7711	168	6.93636	35	3.73269	37	14.3271	5.33453	3.04673	1.60726	0.000612589	0.0447066	4	21879673	21912162	1	Coq3	coenzyme Q3 methyltransferase [Source:MGI Symbol;Acc:MGI:101813]	protein_coding	ENSMUST00000029909,ENSMUST00000142244
ENSMUSG00000025915	10.1664	16.6161	182	17.8303	190	5.17785	26	6.02208	60	17.2232	5.59996	3.0186	1.59388	6.40492e-06	0.00306945	1	9798107	9900845	1	Sgk3	serum/glucocorticoid regulated kinase 3 [Source:MGI Symbol;Acc:MGI:2182368]	protein_coding	ENSMUST00000097826,ENSMUST00000166384,ENSMUST00000168907,ENSMUST00000171265,ENSMUST00000188298,ENSMUST00000188486,ENSMUST00000188625,ENSMUST00000188738,ENSMUST00000188782,ENSMUST00000188830,ENSMUST00000189050,ENSMUST00000191338
ENSMUSG00000026980	15.692	20.9863	230	20.8254	222	5.95941	30	8.01285	80	20.9058	6.98613	2.90758	1.53982	3.21985e-05	0.00925836	2	60292103	60383303	-1	Ly75	lymphocyte antigen 75 [Source:MGI Symbol;Acc:MGI:106662]	protein_coding	ENSMUST00000028362,ENSMUST00000112533
ENSMUSG00000059878	14.8064	19.1654	210	20.5446	219	8.10871	41	6.42023	64	19.855	7.26447	2.83674	1.50423	1.81696e-05	0.00607498	6	116624016	116628999	-1	Zfp422	zinc finger protein 422 [Source:MGI Symbol;Acc:MGI:1914505]	protein_coding	ENSMUST00000057540,ENSMUST00000079749,ENSMUST00000112880,ENSMUST00000204557
ENSMUSG00000102918	16.8667	25.7208	282	20.8254	222	8.10871	41	9.00823	90	23.2731	8.55847	2.67267	1.41828	8.78176e-05	0.015397	18	37806364	37841873	1	Pcdhgc3	protocadherin gamma subfamily C, 3 [Source:MGI Symbol;Acc:MGI:1935201]	protein_coding	ENSMUST00000076807,ENSMUST00000192103,ENSMUST00000194447
ENSMUSG00000021196	13.7532	16.525	181	18.111	193	8.69488	44	5.62392	56	17.318	7.1594	2.62172	1.39051	0.000319156	0.0312163	13	6579768	6648777	-1	Pfkp	phosphofructokinase, platelet [Source:MGI Symbol;Acc:MGI:1891833]	protein_coding	ENSMUST00000021614,ENSMUST00000131648,ENSMUST00000133041,ENSMUST00000135761,ENSMUST00000136585,ENSMUST00000137327,ENSMUST00000138703,ENSMUST00000142372,ENSMUST00000142972,ENSMUST00000144053,ENSMUST00000148999,ENSMUST00000151894,ENSMUST00000154100
ENSMUSG00000091721	25.6522	33.0045	362	33.1802	354	15.3382	78	11.5962	116	33.0924	13.4672	2.5738	1.3639	2.03687e-06	0.00133321	3	132629820	132645351	1	Gimd1	GIMAP family P-loop NTPase domain containing 1 [Source:MGI Symbol;Acc:MGI:3647547]	protein_coding	ENSMUST00000163241,ENSMUST00000196701,ENSMUST00000212594,ENSMUST00000212804,ENSMUST00000212852
ENSMUSG00000042606	18.8181	25.7208	282	24.3821	260	11.4303	58	8.90869	89	25.0514	10.1695	2.56569	1.35934	0.000145458	0.0201082	7	126861972	126865377	1	Hirip3	HIRA interacting protein 3 [Source:MGI Symbol;Acc:MGI:2142364]	protein_coding	ENSMUST00000037248,ENSMUST00000129746,ENSMUST00000132808,ENSMUST00000138793,ENSMUST00000146120,ENSMUST00000150942,ENSMUST00000205512
ENSMUSG00000030228	11.3592	17.3444	190	22.7909	243	8.69488	44	8.61008	86	20.0677	8.65248	2.298	1.20038	0.000199309	0.0240795	6	139587221	139969284	1	Pik3c2g	phosphatidylinositol-4-phosphate 3-kinase catalytic subunit type 2 gamma [Source:MGI Symbol;Acc:MGI:1203730]	protein_coding	ENSMUST00000032353,ENSMUST00000087657,ENSMUST00000111868,ENSMUST00000185968,ENSMUST00000186585,ENSMUST00000187069,ENSMUST00000187223,ENSMUST00000187448,ENSMUST00000187618,ENSMUST00000188066,ENSMUST00000189374,ENSMUST00000190962,ENSMUST00000191013,ENSMUST00000191591,ENSMUST00000218528
ENSMUSG00000027533	41.2091	44.8406	492	45.6286	487	19.6368	100	20.7538	208	45.2346	20.1953	2.22529	1.15399	3.44015e-06	0.0020608	3	10012548	10016607	1	Fabp5	fatty acid binding protein 5, epidermal [Source:MGI Symbol;Acc:MGI:101790]	protein_coding	ENSMUST00000029046,ENSMUST00000123744
ENSMUSG00000025986	91.0625	125.144	1374	157.477	1682	51.4854	263	78.1875	785	141.311	64.8364	2.1475	1.10266	0.000319176	0.0312163	1	46807544	46892852	-1	Slc39a10	solute carrier family 39 (zinc transporter), member 10 [Source:MGI Symbol;Acc:MGI:1914515]	protein_coding	ENSMUST00000027131,ENSMUST00000141226,ENSMUST00000185520,ENSMUST00000186852
ENSMUSG00000028194	71.1432	80.9863	889	102.816	1098	48.5546	248	39.6661	398	91.9014	44.1103	2.11654	1.08171	3.47924e-05	0.00980245	3	145758675	145894277	1	Ddah1	dimethylarginine dimethylaminohydrolase 1 [Source:MGI Symbol;Acc:MGI:1916469]	protein_coding	ENSMUST00000029845,ENSMUST00000120310,ENSMUST00000127193
ENSMUSG00000001247	46.147	53.7632	590	42.2591	451	20.2229	103	25.1335	252	48.0112	22.6782	2.06115	1.04345	0.000746471	0.0494563	7	30957770	30973464	-1	Lsr	lipolysis stimulated lipoprotein receptor [Source:MGI Symbol;Acc:MGI:1927471]	protein_coding	ENSMUST00000001279,ENSMUST00000098553,ENSMUST00000108116,ENSMUST00000147431,ENSMUST00000205961
ENSMUSG00000027905	27.4264	34.3702	377	36.4561	389	16.7059	85	17.469	175	35.4132	17.0874	2.05992	1.04259	0.000567807	0.0436543	3	105678270	105687574	-1	Ddx20	DEAD (Asp-Glu-Ala-Asp) box polypeptide 20 [Source:MGI Symbol;Acc:MGI:1858415]	protein_coding	ENSMUST00000090680,ENSMUST00000132008,ENSMUST00000200078
ENSMUSG00000024990	45.1709	53.5811	588	60.7913	649	23.1538	118	31.5039	316	57.1862	27.3289	2.04009	1.02863	2.05695e-05	0.00642887	19	38116620	38125321	-1	Rbp4	retinol binding protein 4, plasma [Source:MGI Symbol;Acc:MGI:97879]	protein_coding	ENSMUST00000025951,ENSMUST00000112335
ENSMUSG00000027708	34.6747	38.9226	427	46.0966	492	20.2229	103	21.7492	218	42.5096	20.986	2.00084	1.00061	0.000672733	0.0469509	3	35892105	35937445	-1	Dcun1d1	DCN1, defective in cullin neddylation 1, domain containing 1 (S. cerevisiae) [Source:MGI Symbol;Acc:MGI:2150386]	protein_coding	ENSMUST00000108182,ENSMUST00000148465,ENSMUST00000178098,ENSMUST00000196115,ENSMUST00000196174,ENSMUST00000196261,ENSMUST00000196263,ENSMUST00000196270,ENSMUST00000197489,ENSMUST00000197546,ENSMUST00000198362,ENSMUST00000198389,ENSMUST00000199173,ENSMUST00000200661
ENSMUSG00000031939	238.883	262.17	2879	350.194	3741	148.399	759	161.302	1620	306.182	154.851	1.95087	0.964114	6.93152e-05	0.0146551	9	15306214	15316991	1	Taf1d	TATA-box binding protein associated factor, RNA polymerase I, D [Source:MGI Symbol;Acc:MGI:1922566]	protein_coding	ENSMUST00000034415,ENSMUST00000164079,ENSMUST00000213235,ENSMUST00000213763,ENSMUST00000213923,ENSMUST00000214045,ENSMUST00000214054,ENSMUST00000214221,ENSMUST00000214316,ENSMUST00000214899,ENSMUST00000215124,ENSMUST00000215749,ENSMUST00000216109,ENSMUST00000216256,ENSMUST00000216768,ENSMUST00000216825
ENSMUSG00000030522	96.7427	90.091	989	110.023	1175	41.7159	213	58.9765	592	100.057	50.3462	1.94937	0.963008	0.00043313	0.0372881	7	64287653	64340806	1	Mtmr10	myotubularin related protein 10 [Source:MGI Symbol;Acc:MGI:2142292]	protein_coding	ENSMUST00000032736,ENSMUST00000206452,ENSMUST00000206680,ENSMUST00000206732
ENSMUSG00000037936	14.5577	18.346	201	21.0126	224	9.28105	47	11.1981	112	19.6793	10.2396	1.87737	0.90871	0.000502777	0.0408386	5	125277087	125341094	-1	Scarb1	scavenger receptor class B, member 1 [Source:MGI Symbol;Acc:MGI:893578]	protein_coding	ENSMUST00000086075,ENSMUST00000111390,ENSMUST00000123338,ENSMUST00000124582,ENSMUST00000127148,ENSMUST00000133624,ENSMUST00000135736,ENSMUST00000137783,ENSMUST00000148373,ENSMUST00000156532,ENSMUST00000197310
ENSMUSG00000027808	114.475	135.979	1493	158.226	1690	81.5756	417	78.6852	790	147.102	80.1304	1.83429	0.875224	0.000272537	0.0294182	3	58519817	58525892	-1	Serp1	stress-associated endoplasmic reticulum protein 1 [Source:MGI Symbol;Acc:MGI:92638]	protein_coding	ENSMUST00000029385
ENSMUSG00000074238	76.3407	109.666	1204	104.22	1113	54.6117	279	61.465	617	106.943	58.0383	1.8291	0.87113	6.93688e-06	0.00311661	3	127807007	127837523	-1	Ap1ar	adaptor-related protein complex 1 associated regulatory protein [Source:MGI Symbol;Acc:MGI:2384822]	protein_coding	ENSMUST00000051737,ENSMUST00000196392,ENSMUST00000196687,ENSMUST00000197450,ENSMUST00000197471,ENSMUST00000197744,ENSMUST00000198626,ENSMUST00000199901,ENSMUST00000200238,ENSMUST00000200409
ENSMUSG00000028081	514.369	534.218	5867	550.398	5880	317.412	1624	298.466	2998	542.308	307.939	1.76581	0.820329	0.000118838	0.0170853	3	86137940	86142702	-1	Rps3a1	ribosomal protein S3A1 [Source:MGI Symbol;Acc:MGI:1202063]	protein_coding	ENSMUST00000029722
ENSMUSG00000027828	235.959	263.718	2896	304.986	3258	154.261	789	168.469	1692	284.352	161.365	1.75252	0.809429	0.000282228	0.0298352	3	65379655	65392623	-1	Ssr3	signal sequence receptor, gamma [Source:MGI Symbol;Acc:MGI:1914687]	protein_coding	ENSMUST00000029414,ENSMUST00000119896,ENSMUST00000139785
ENSMUSG00000025764	66.5948	89.0895	978	94.6735	1011	54.6117	279	52.407	526	91.8815	53.5093	1.72215	0.784211	0.000252951	0.0281913	3	41555731	41616864	1	Jade1	jade family PHD finger 1 [Source:MGI Symbol;Acc:MGI:1925835]	protein_coding	ENSMUST00000026865,ENSMUST00000163764,ENSMUST00000168086,ENSMUST00000170711,ENSMUST00000191921,ENSMUST00000191952,ENSMUST00000192300,ENSMUST00000192451,ENSMUST00000193080,ENSMUST00000194181,ENSMUST00000194348,ENSMUST00000195200,ENSMUST00000195322,ENSMUST00000195846
ENSMUSG00000025504	77.3119	112.306	1233	102.816	1098	63.5996	325	62.8585	631	107.561	63.2291	1.70117	0.766527	0.000458037	0.0385099	7	141338880	141363020	1	Eps8l2	EPS8-like 2 [Source:MGI Symbol;Acc:MGI:2138828]	protein_coding	ENSMUST00000026577,ENSMUST00000127501,ENSMUST00000133669,ENSMUST00000136240,ENSMUST00000136736,ENSMUST00000140025,ENSMUST00000143633,ENSMUST00000145108,ENSMUST00000146042,ENSMUST00000155729,ENSMUST00000210158,ENSMUST00000210251
ENSMUSG00000030421	32.8707	39.3778	432	42.6335	455	23.74	121	24.7353	248	41.0057	24.2376	1.68231	0.750444	0.000580056	0.0443407	7	37959992	38023551	-1	Uri1	URI1, prefoldin-like chaperone [Source:MGI Symbol;Acc:MGI:1342294]	protein_coding	ENSMUST00000085513,ENSMUST00000205809,ENSMUST00000205918,ENSMUST00000205927,ENSMUST00000206169,ENSMUST00000206327,ENSMUST00000206581
ENSMUSG00000028156	88.6578	99.2867	1090	100.945	1078	60.8642	311	60.2705	605	100.116	60.5674	1.65406	0.726012	0.000355702	0.032993	3	138526179	138559696	1	Eif4e	eukaryotic translation initiation factor 4E [Source:MGI Symbol;Acc:MGI:95305]	protein_coding	ENSMUST00000029803,ENSMUST00000196990,ENSMUST00000198252,ENSMUST00000200020,ENSMUST00000200100,ENSMUST00000200239
ENSMUSG00000028044	53.4689	68.2397	749	56.4859	603	37.8081	193	37.8744	380	62.3628	37.8412	1.64106	0.714627	0.000430961	0.0372881	3	89415472	89418383	-1	Cks1b	CDC28 protein kinase 1b [Source:MGI Symbol;Acc:MGI:1889208]	protein_coding	ENSMUST00000029679,ENSMUST00000107422,ENSMUST00000183484
ENSMUSG00000033014	113.743	93.0045	1021	122.565	1309	63.5996	325	66.2429	665	107.785	64.9212	1.63951	0.713266	0.00042505	0.0372881	3	103279293	103358775	1	Trim33	tripartite motif-containing 33 [Source:MGI Symbol;Acc:MGI:2137357]	protein_coding	ENSMUST00000029444,ENSMUST00000106860,ENSMUST00000196678,ENSMUST00000197365,ENSMUST00000197779,ENSMUST00000198706,ENSMUST00000198969
ENSMUSG00000027787	32.4651	35.827	393	41.2295	440	26.0846	133	21.9482	220	38.5283	24.0164	1.63859	0.712453	0.000428454	0.0372881	3	69721985	69756373	1	Nmd3	NMD3 ribosome export adaptor [Source:MGI Symbol;Acc:MGI:2140103]	protein_coding	ENSMUST00000029358,ENSMUST00000127211,ENSMUST00000135266,ENSMUST00000143041,ENSMUST00000143249,ENSMUST00000149680,ENSMUST00000150210,ENSMUST00000194168
ENSMUSG00000024597	229.962	267.906	2942	337.652	3607	169.111	865	197.335	1982	302.779	183.223	1.63566	0.709875	0.000699218	0.0476429	18	57878678	57946821	1	Slc12a2	solute carrier family 12, member 2 [Source:MGI Symbol;Acc:MGI:101924]	protein_coding	ENSMUST00000115366
ENSMUSG00000030983	38.3671	45.478	499	41.3231	441	28.8201	147	25.3325	254	43.4005	27.0763	1.62845	0.703497	0.000736546	0.0494563	7	133709333	133721145	1	Bccip	BRCA2 and CDKN1A interacting protein [Source:MGI Symbol;Acc:MGI:1913415]	protein_coding	ENSMUST00000033282,ENSMUST00000132885,ENSMUST00000140472,ENSMUST00000151711,ENSMUST00000157077
ENSMUSG00000035227	59.9655	57.4051	630	63.2249	675	38.785	198	36.0827	362	60.315	37.4339	1.62153	0.697357	0.000508871	0.0408717	7	99837569	99863462	-1	Spcs2	signal peptidase complex subunit 2 homolog (S. cerevisiae) [Source:MGI Symbol;Acc:MGI:1913874]	protein_coding	ENSMUST00000036274,ENSMUST00000207063,ENSMUST00000207137,ENSMUST00000207406,ENSMUST00000207580,ENSMUST00000208465,ENSMUST00000208477,ENSMUST00000208562,ENSMUST00000208939,ENSMUST00000209032
ENSMUSG00000030934	74.3005	86.4491	949	73.8013	788	47.9684	245	50.5158	507	80.1252	49.2421	1.61606	0.69248	0.000355426	0.032993	7	132557478	132576398	-1	Oat	ornithine aminotransferase [Source:MGI Symbol;Acc:MGI:97394]	protein_coding	ENSMUST00000084500,ENSMUST00000211545
ENSMUSG00000068823	466.568	471.851	5182	538.418	5752	319.366	1634	310.809	3122	505.134	315.087	1.60122	0.679168	0.000525254	0.0417214	3	103020426	103058186	1	Csde1	cold shock domain containing E1, RNA binding [Source:MGI Symbol;Acc:MGI:92356]	protein_coding	ENSMUST00000029446,ENSMUST00000195889,ENSMUST00000196521,ENSMUST00000196685,ENSMUST00000197154,ENSMUST00000197488,ENSMUST00000197827,ENSMUST00000197844,ENSMUST00000197939,ENSMUST00000198174,ENSMUST00000198180,ENSMUST00000198906,ENSMUST00000198944,ENSMUST00000199240,ENSMUST00000199420,ENSMUST00000199571,ENSMUST00000200617
ENSMUSG00000078578	215.274	242.048	2658	249.39	2664	151.33	774	156.624	1573	245.719	153.977	1.59353	0.672226	8.55377e-05	0.0152793	3	135438149	135468198	1	Ube2d3	ubiquitin-conjugating enzyme E2D 3 [Source:MGI Symbol;Acc:MGI:1913355]	protein_coding	ENSMUST00000106291,ENSMUST00000166033,ENSMUST00000196248,ENSMUST00000196446,ENSMUST00000196564,ENSMUST00000196591,ENSMUST00000196878,ENSMUST00000197134,ENSMUST00000197357,ENSMUST00000197539,ENSMUST00000197814,ENSMUST00000197859,ENSMUST00000198685,ENSMUST00000198748,ENSMUST00000199582,ENSMUST00000199613
ENSMUSG00000027804	74.062	80.44	883	91.2104	974	51.4854	263	55.7913	560	85.8252	53.6384	1.58767	0.666911	0.000115409	0.0170853	3	79591342	79603650	1	Ppid	peptidylprolyl isomerase D (cyclophilin D) [Source:MGI Symbol;Acc:MGI:1914988]	protein_coding	ENSMUST00000029382,ENSMUST00000159505,ENSMUST00000160799,ENSMUST00000161460,ENSMUST00000161876,ENSMUST00000162690
ENSMUSG00000030980	85.2875	84.4461	927	97.2006	1038	60.278	308	55.2936	555	90.8233	57.7858	1.57916	0.659161	0.000256144	0.0283276	7	118842222	118856254	-1	Knop1	lysine rich nucleolar protein 1 [Source:MGI Symbol;Acc:MGI:1913606]	protein_coding	ENSMUST00000033277,ENSMUST00000063607,ENSMUST00000106549,ENSMUST00000106550,ENSMUST00000116280,ENSMUST00000126792,ENSMUST00000152309
ENSMUSG00000074364	44.3869	49.8482	547	47.8749	511	31.3602	160	30.7076	308	48.8616	31.0339	1.57796	0.658057	0.000609628	0.0447066	7	15946958	15967567	-1	Ehd2	EH-domain containing 2 [Source:MGI Symbol;Acc:MGI:2154274]	protein_coding	ENSMUST00000098799,ENSMUST00000144956
ENSMUSG00000039068	93.7688	101.745	1117	105.718	1129	67.8982	347	64.1525	644	103.731	66.0254	1.57745	0.657591	0.000483281	0.0402234	3	152395473	152462826	1	Zzz3	zinc finger, ZZ domain containing 3 [Source:MGI Symbol;Acc:MGI:1920453]	protein_coding	ENSMUST00000089982,ENSMUST00000106100,ENSMUST00000106101,ENSMUST00000106103,ENSMUST00000135044,ENSMUST00000138115,ENSMUST00000150802,ENSMUST00000197987,ENSMUST00000198468,ENSMUST00000200570
ENSMUSG00000055723	81.816	75.2503	826	91.3976	976	48.1638	246	56.8862	571	83.324	52.525	1.56272	0.644057	0.000498434	0.0407158	7	114046782	114117781	-1	Rras2	related RAS viral (r-ras) oncogene 2 [Source:MGI Symbol;Acc:MGI:1914172]	protein_coding	ENSMUST00000069449,ENSMUST00000210075
ENSMUSG00000030695	807.833	933.823	10256	798.524	8531	631.795	3233	494.656	4969	866.174	563.226	1.55755	0.639283	0.000353271	0.032993	7	126795234	126800751	-1	Aldoa	aldolase A, fructose-bisphosphate [Source:MGI Symbol;Acc:MGI:87994]	protein_coding	ENSMUST00000032934,ENSMUST00000087566,ENSMUST00000106348,ENSMUST00000133514,ENSMUST00000135707,ENSMUST00000139657,ENSMUST00000141355,ENSMUST00000143509,ENSMUST00000147748,ENSMUST00000151137,ENSMUST00000205336,ENSMUST00000205890
ENSMUSG00000027665	71.1142	71.1532	781	79.0428	844	46.6006	238	50.4162	506	75.098	48.5084	1.5366	0.619745	0.000619084	0.0449524	3	32397671	32468486	1	Pik3ca	phosphatidylinositol-4,5-bisphosphate 3-kinase catalytic subunit alpha [Source:MGI Symbol;Acc:MGI:1206581]	protein_coding	ENSMUST00000029201,ENSMUST00000108242,ENSMUST00000108243,ENSMUST00000195230
ENSMUSG00000028034	149.163	168.209	1847	183.029	1955	105.999	542	121.586	1221	175.619	113.793	1.5355	0.618709	0.000109534	0.0165765	3	152210422	152236826	1	Fubp1	far upstream element (FUSE) binding protein 1 [Source:MGI Symbol;Acc:MGI:1196294]	protein_coding	ENSMUST00000106121,ENSMUST00000166984,ENSMUST00000196062,ENSMUST00000196429,ENSMUST00000196695,ENSMUST00000196739,ENSMUST00000197141,ENSMUST00000198046,ENSMUST00000198227,ENSMUST00000198405,ENSMUST00000198539,ENSMUST00000199127,ENSMUST00000199199,ENSMUST00000199202,ENSMUST00000199876,ENSMUST00000199918,ENSMUST00000200056,ENSMUST00000200207,ENSMUST00000200452,ENSMUST00000200524
ENSMUSG00000030753	82.8702	87.9058	965	89.9936	961	54.8071	280	60.6687	609	88.9497	57.7379	1.53063	0.614126	0.000508388	0.0408717	7	98703103	98718062	1	Thap12	THAP domain containing 12 [Source:MGI Symbol;Acc:MGI:1920231]	protein_coding	ENSMUST00000033009,ENSMUST00000126356,ENSMUST00000146473,ENSMUST00000153566
ENSMUSG00000004591	108.544	119.954	1317	121.442	1297	78.4493	401	79.3819	797	120.698	78.9156	1.52835	0.611972	0.000101384	0.0159414	3	142790902	142882004	-1	Pkn2	protein kinase N2 [Source:MGI Symbol;Acc:MGI:109211]	protein_coding	ENSMUST00000043812,ENSMUST00000166330,ENSMUST00000172521,ENSMUST00000172916,ENSMUST00000173615,ENSMUST00000173830,ENSMUST00000173913,ENSMUST00000174099,ENSMUST00000174169,ENSMUST00000174422,ENSMUST00000174680,ENSMUST00000197529,ENSMUST00000200315
ENSMUSG00000030697	79.523	84.1729	924	83.0675	887	51.8762	265	57.2844	575	83.6202	54.5803	1.52203	0.605995	0.000605888	0.0447066	7	126785866	126792496	-1	Ppp4c	protein phosphatase 4, catalytic subunit [Source:MGI Symbol;Acc:MGI:1891763]	protein_coding	ENSMUST00000032936,ENSMUST00000205786,ENSMUST00000205862,ENSMUST00000205879,ENSMUST00000205935,ENSMUST00000205950,ENSMUST00000206261,ENSMUST00000206334,ENSMUST00000206353,ENSMUST00000206477,ENSMUST00000206570
ENSMUSG00000052997	150.241	166.753	1831	164.403	1756	115.183	589	107.651	1081	165.578	111.417	1.49171	0.57697	0.000197669	0.0240795	7	34140688	34169599	-1	Uba2	ubiquitin-like modifier activating enzyme 2 [Source:MGI Symbol;Acc:MGI:1858313]	protein_coding	ENSMUST00000102746,ENSMUST00000124824,ENSMUST00000134856,ENSMUST00000139916,ENSMUST00000142763,ENSMUST00000152037,ENSMUST00000156253,ENSMUST00000175991,ENSMUST00000205711,ENSMUST00000206651
ENSMUSG00000008683	420.927	409.302	4495	448.751	4794	318.975	1632	270.396	2716	429.027	294.686	1.46843	0.554274	0.000261151	0.0286609	7	118104372	118116188	-1	Rps15a	ribosomal protein S15A [Source:MGI Symbol;Acc:MGI:2389091]	protein_coding	ENSMUST00000106588,ENSMUST00000106590,ENSMUST00000128482,ENSMUST00000131374,ENSMUST00000131840,ENSMUST00000134270,ENSMUST00000172457
ENSMUSG00000037072	223.022	237.041	2603	233.384	2493	159.927	818	165.682	1664	235.213	162.804	1.44289	0.528956	0.000586611	0.0443407	3	144570304	144597680	1	Selenof	selenoprotein F [Source:MGI Symbol;Acc:MGI:1927947]	protein_coding	ENSMUST00000082437,ENSMUST00000106211,ENSMUST00000144859,ENSMUST00000151086,ENSMUST00000198279,ENSMUST00000198936
ENSMUSG00000031068	113.821	113.308	1244	130.521	1394	84.311	431	84.9561	853	121.915	84.6336	1.43596	0.522014	0.000707545	0.0479829	7	137437614	137468594	1	Glrx3	glutaredoxin 3 [Source:MGI Symbol;Acc:MGI:1353653]	protein_coding	ENSMUST00000064404,ENSMUST00000209696,ENSMUST00000211496,ENSMUST00000211598,ENSMUST00000211769
ENSMUSG00000021477	377.1	370.425	4068	333.721	3565	255.669	1308	240.833	2419	352.073	248.251	1.42045	0.506346	0.000456366	0.0385099	13	64359337	64370890	-1	Ctsl	cathepsin L [Source:MGI Symbol;Acc:MGI:88564]	protein_coding	ENSMUST00000021933,ENSMUST00000220617,ENSMUST00000220737,ENSMUST00000222462,ENSMUST00000222517,ENSMUST00000222971,ENSMUST00000223494
ENSMUSG00000063011	415.666	338.558	3718	330.913	3535	485.839	2486	465.392	4675	334.735	475.615	-1.41846	-0.504329	0.00055596	0.0432056	17	25748614	25754327	-1	Msln	mesothelin [Source:MGI Symbol;Acc:MGI:1888992]	protein_coding	ENSMUST00000075884
ENSMUSG00000032437	366.923	342.291	3759	374.903	4005	510.849	2614	526.011	5284	358.597	518.43	-1.44868	-0.534741	0.000612298	0.0447066	9	115242581	115310421	-1	Stt3b	STT3, subunit of the oligosaccharyltransferase complex, homolog B (S. cerevisiae) [Source:MGI Symbol;Acc:MGI:1915542]	protein_coding	ENSMUST00000035010
ENSMUSG00000013698	340.572	198.71	2182	194.635	2079	299.045	1530	281.146	2824	196.673	290.096	-1.47085	-0.556649	0.000293023	0.0299783	1	172196728	172206804	-1	Pea15a	phosphoprotein enriched in astrocytes 15A [Source:MGI Symbol;Acc:MGI:104799]	protein_coding	ENSMUST00000013842,ENSMUST00000111247,ENSMUST00000125361,ENSMUST00000152432,ENSMUST00000155109
ENSMUSG00000037012	113.076	97.921	1075	91.3976	976	145.273	743	138.408	1390	94.6593	141.841	-1.49564	-0.580766	0.000589071	0.0443407	10	62268855	62379908	-1	Hk1	hexokinase 1 [Source:MGI Symbol;Acc:MGI:96103]	protein_coding	ENSMUST00000072357,ENSMUST00000099691,ENSMUST00000116238,ENSMUST00000130091,ENSMUST00000130422,ENSMUST00000132926,ENSMUST00000133429,ENSMUST00000134447,ENSMUST00000134877,ENSMUST00000135317,ENSMUST00000136548,ENSMUST00000139228,ENSMUST00000140383,ENSMUST00000142527,ENSMUST00000143179,ENSMUST00000143236,ENSMUST00000149534,ENSMUST00000152761,ENSMUST00000154489,ENSMUST00000161160
ENSMUSG00000013160	58.8513	50.3034	552	46.003	491	78.8401	403	73.111	734	48.1532	75.9755	-1.57052	-0.651246	0.000584962	0.0443407	8	105524465	105566047	-1	Atp6v0d1	ATPase, H+ transporting, lysosomal V0 subunit D1 [Source:MGI Symbol;Acc:MGI:1201778]	protein_coding	ENSMUST00000013304,ENSMUST00000144486
ENSMUSG00000021950	566.228	366.054	4020	359.085	3836	613.233	3138	540.643	5431	362.57	576.938	-1.58155	-0.661337	3.6818e-05	0.00980245	14	34085981	34100571	1	Anxa8	annexin A8 [Source:MGI Symbol;Acc:MGI:1201374]	protein_coding	ENSMUST00000022519,ENSMUST00000120077
ENSMUSG00000004562	126.465	83.4445	916	84.7522	905	133.94	685	133.929	1345	84.0984	133.935	-1.59268	-0.671457	0.000338463	0.0324405	14	51984719	52006251	1	Arhgef40	Rho guanine nucleotide exchange factor (GEF) 40 [Source:MGI Symbol;Acc:MGI:2685515]	protein_coding	ENSMUST00000093813,ENSMUST00000100639,ENSMUST00000182019,ENSMUST00000182061,ENSMUST00000182193,ENSMUST00000182217,ENSMUST00000182338,ENSMUST00000182412,ENSMUST00000182480,ENSMUST00000182504,ENSMUST00000182609,ENSMUST00000182644,ENSMUST00000182649,ENSMUST00000182667,ENSMUST00000182740,ENSMUST00000182760,ENSMUST00000182777,ENSMUST00000182828,ENSMUST00000182905,ENSMUST00000182909,ENSMUST00000182931,…
ENSMUSG00000018659	22.4841	18.8012	206	18.6726	199	30.5786	156	29.6127	297	18.7369	30.0957	-1.60037	-0.678409	0.000642025	0.046152	11	96937825	96943986	-1	Pnpo	pyridoxine 5'-phosphate oxidase [Source:MGI Symbol;Acc:MGI:2144151]	protein_coding	ENSMUST00000018803,ENSMUST00000107629,ENSMUST00000153896
ENSMUSG00000022010	332.978	123.05	1351	146.152	1561	201.35	1030	228.59	2296	134.601	214.97	-1.60831	-0.685545	0.000222374	0.0259925	14	76414961	76507765	1	Tsc22d1	TSC22 domain family, member 1 [Source:MGI Symbol;Acc:MGI:109127]	protein_coding	ENSMUST00000022587,ENSMUST00000048371,ENSMUST00000101618,ENSMUST00000110888,ENSMUST00000133224,ENSMUST00000134109,ENSMUST00000140251,ENSMUST00000142683,ENSMUST00000175655,ENSMUST00000175811,ENSMUST00000175984,ENSMUST00000176581,ENSMUST00000176886,ENSMUST00000177207,ENSMUST00000177333,ENSMUST00000177471
ENSMUSG00000034807	263.344	142.17	1561	147.088	1571	224.797	1150	245.711	2468	144.629	235.254	-1.63103	-0.705779	4.08597e-05	0.0105647	8	71610998	71624911	1	Colgalt1	collagen beta(1-O)galactosyltransferase 1 [Source:MGI Symbol;Acc:MGI:1924348]	protein_coding	ENSMUST00000047903,ENSMUST00000212216,ENSMUST00000212706
ENSMUSG00000033065	126.841	108.3	1189	99.6342	1064	179.075	916	162.696	1634	103.967	170.886	-1.63657	-0.710672	0.000663923	0.0467989	15	98092589	98132447	1	Pfkm	phosphofructokinase, muscle [Source:MGI Symbol;Acc:MGI:97548]	protein_coding	ENSMUST00000051226,ENSMUST00000163507
ENSMUSG00000004221	144.317	107.936	1185	112.176	1198	157.582	806	203.805	2047	110.056	180.694	-1.64575	-0.718747	0.000168694	0.0218496	X	74393290	74453854	1	Ikbkg	inhibitor of kappaB kinase gamma [Source:MGI Symbol;Acc:MGI:1338074]	protein_coding	ENSMUST00000004330,ENSMUST00000064407,ENSMUST00000114127,ENSMUST00000114128,ENSMUST00000114129,ENSMUST00000114130,ENSMUST00000114133,ENSMUST00000130802,ENSMUST00000132749,ENSMUST00000135165,ENSMUST00000138564,ENSMUST00000139036,ENSMUST00000143784,ENSMUST00000144947,ENSMUST00000149525,ENSMUST00000156707,ENSMUST00000164101,ENSMUST00000180230
ENSMUSG00000025575	79.4177	76.1608	836	62.8505	671	117.723	602	115.216	1157	69.5056	116.469	-1.68103	-0.749349	0.000312655	0.0310002	11	118406289	118419086	-1	Cant1	calcium activated nucleotidase 1 [Source:MGI Symbol;Acc:MGI:1923275]	protein_coding	ENSMUST00000017620,ENSMUST00000092378,ENSMUST00000106287,ENSMUST00000106288,ENSMUST00000106289,ENSMUST00000164927
ENSMUSG00000026965	46.5002	32.003	351	35.1457	375	51.8762	265	60.6687	609	33.5744	56.2724	-1.69357	-0.760067	0.000382136	0.0352177	2	25272478	25285915	1	Anapc2	anaphase promoting complex subunit 2 [Source:MGI Symbol;Acc:MGI:2139135]	protein_coding	ENSMUST00000028341,ENSMUST00000125885,ENSMUST00000129265,ENSMUST00000129300
ENSMUSG00000031453	66.3694	58.3156	640	57.7962	617	102.678	525	94.9099	953	58.0559	98.7938	-1.69357	-0.760068	7.91709e-05	0.0151527	8	13566948	13677603	-1	Rasa3	RAS p21 protein activator 3 [Source:MGI Symbol;Acc:MGI:1197013]	protein_coding	ENSMUST00000117551,ENSMUST00000127418,ENSMUST00000132439,ENSMUST00000132637,ENSMUST00000137822,ENSMUST00000154454
ENSMUSG00000028357	13.014	16.9803	186	16.8943	180	29.7971	152	28.1196	282	16.9373	28.9583	-1.69811	-0.763929	0.000603066	0.0447066	4	63165630	63172131	-1	Kif12	kinesin family member 12 [Source:MGI Symbol;Acc:MGI:1098232]	protein_coding	ENSMUST00000030042,ENSMUST00000124739,ENSMUST00000131760,ENSMUST00000154234,ENSMUST00000156618
ENSMUSG00000015094	33.225	27.0865	297	25.1308	268	42.1067	215	46.9324	471	26.1087	44.5195	-1.71989	-0.782317	0.00074227	0.0494563	2	25399351	25409494	1	Npdc1	neural proliferation, differentiation and control 1 [Source:MGI Symbol;Acc:MGI:1099802]	protein_coding	ENSMUST00000055921,ENSMUST00000071442,ENSMUST00000124277,ENSMUST00000128144,ENSMUST00000131185,ENSMUST00000132287,ENSMUST00000133409,ENSMUST00000136138,ENSMUST00000138651,ENSMUST00000141106,ENSMUST00000141567,ENSMUST00000144413,ENSMUST00000154809,ENSMUST00000156824
ENSMUSG00000024376	42.1512	28.179	309	29.9979	320	50.5085	258	49.7195	499	29.0885	50.114	-1.72174	-0.78387	0.00027419	0.0294182	18	33796327	34007206	-1	Epb41l4a	erythrocyte membrane protein band 4.1 like 4a [Source:MGI Symbol;Acc:MGI:103007]	protein_coding	ENSMUST00000025234
ENSMUSG00000036256	235.965	116.859	1283	121.068	1293	190.603	975	217.939	2189	118.963	204.271	-1.72279	-0.784746	8.22084e-05	0.0151527	5	77349240	77408041	-1	Igfbp7	insulin-like growth factor binding protein 7 [Source:MGI Symbol;Acc:MGI:1352480]	protein_coding	ENSMUST00000046746,ENSMUST00000163898
ENSMUSG00000026879	245.513	166.206	1825	173.389	1852	301.781	1544	286.024	2873	169.797	293.902	-1.72722	-0.78845	0.000113411	0.0169845	2	35256380	35307892	1	Gsn	gelsolin [Source:MGI Symbol;Acc:MGI:95851]	protein_coding	ENSMUST00000028239,ENSMUST00000124323,ENSMUST00000139867,ENSMUST00000142324,ENSMUST00000201185,ENSMUST00000202899,ENSMUST00000202990
ENSMUSG00000020312	19.7727	19.0743	209	16.8007	179	28.6247	146	33.0965	332	17.9375	30.8606	-1.74542	-0.803574	0.000296093	0.0299783	10	79618051	79637918	-1	Shc2	SHC (Src homology 2 domain containing) transforming protein 2 [Source:MGI Symbol;Acc:MGI:106180]	protein_coding	ENSMUST00000020564,ENSMUST00000166450,ENSMUST00000168116
ENSMUSG00000026817	133.096	57.4051	630	52.4612	560	96.0345	491	96.6021	970	54.9332	96.3183	-1.7553	-0.81172	2.12596e-05	0.00650317	2	32621758	32635058	1	Ak1	adenylate kinase 1 [Source:MGI Symbol;Acc:MGI:87977]	protein_coding	ENSMUST00000068271,ENSMUST00000113277,ENSMUST00000113278,ENSMUST00000135392,ENSMUST00000156578,ENSMUST00000195721
ENSMUSG00000000738	68.7681	55.1289	605	53.7716	574	94.0806	481	97.0002	974	54.4502	95.5404	-1.75726	-0.813329	6.78062e-06	0.00311661	8	123062942	123097760	1	Spg7	SPG7, paraplegin matrix AAA peptidase subunit [Source:MGI Symbol;Acc:MGI:2385906]	protein_coding	ENSMUST00000108868,ENSMUST00000125975,ENSMUST00000128234,ENSMUST00000128803,ENSMUST00000130787,ENSMUST00000135991,ENSMUST00000142150,ENSMUST00000142541,ENSMUST00000149248,ENSMUST00000152972,ENSMUST00000153285,ENSMUST00000153492,ENSMUST00000212364
ENSMUSG00000025241	35.9965	30.2731	332	31.9634	341	56.761	290	53.4024	536	31.1183	55.0817	-1.76185	-0.817088	0.000155274	0.0210601	9	123789500	123851899	-1	Fyco1	FYVE and coiled-coil domain containing 1 [Source:MGI Symbol;Acc:MGI:107277]	protein_coding	ENSMUST00000084715,ENSMUST00000167595,ENSMUST00000183700,ENSMUST00000184082,ENSMUST00000216136
ENSMUSG00000031373	33.6547	24.264	266	23.1653	247	42.8882	219	41.0596	412	23.7147	41.9739	-1.76255	-0.817666	0.000107896	0.0165024	X	163976822	164027997	-1	Car5b	carbonic anhydrase 5b, mitochondrial [Source:MGI Symbol;Acc:MGI:1926249]	protein_coding	ENSMUST00000033739,ENSMUST00000126650
ENSMUSG00000026639	533.39	190.425	2091	213.823	2284	377.201	1930	339.177	3407	202.124	358.189	-1.76593	-0.820428	0.00010312	0.0159414	1	193207699	193343878	1	Lamb3	laminin, beta 3 [Source:MGI Symbol;Acc:MGI:99915]	protein_coding	ENSMUST00000016315,ENSMUST00000159955,ENSMUST00000161526,ENSMUST00000162180,ENSMUST00000162977,ENSMUST00000192322,ENSMUST00000193128,ENSMUST00000194407,ENSMUST00000194677
ENSMUSG00000042303	45.8366	41.2898	453	34.2098	365	76.1046	389	61.2659	615	37.7498	68.6853	-1.78974	-0.839753	7.83814e-05	0.0151527	15	80977765	81012289	1	Sgsm3	small G protein signaling modulator 3 [Source:MGI Symbol;Acc:MGI:1916329]	protein_coding	ENSMUST00000124845,ENSMUST00000132039,ENSMUST00000134511,ENSMUST00000134559,ENSMUST00000137004,ENSMUST00000137255,ENSMUST00000138550,ENSMUST00000139517,ENSMUST00000143147,ENSMUST00000149345,ENSMUST00000154904,ENSMUST00000156064,ENSMUST00000156783
ENSMUSG00000033880	125.626	102.109	1121	86.8113	927	174.581	893	163.89	1646	94.4603	169.236	-1.79151	-0.841174	0.000164036	0.0217617	11	118392751	118402092	-1	Lgals3bp	lectin, galactoside-binding, soluble, 3 binding protein [Source:MGI Symbol;Acc:MGI:99554]	protein_coding	ENSMUST00000043722,ENSMUST00000106290,ENSMUST00000127054,ENSMUST00000141459,ENSMUST00000144529
ENSMUSG00000032086	136.902	125.872	1382	116.388	1243	232.026	1187	207.289	2082	121.13	219.658	-1.80361	-0.850888	0.000101301	0.0159414	9	45838580	45864399	1	Bace1	beta-site APP cleaving enzyme 1 [Source:MGI Symbol;Acc:MGI:1346542]	protein_coding	ENSMUST00000034591,ENSMUST00000078111,ENSMUST00000159499,ENSMUST00000159970,ENSMUST00000162559,ENSMUST00000162587
ENSMUSG00000037820	182.111	86.8133	953	109.087	1165	166.375	851	188.277	1891	97.9504	177.326	-1.82853	-0.870685	0.000166501	0.0217617	2	158116402	158146436	-1	Tgm2	transglutaminase 2, C polypeptide [Source:MGI Symbol;Acc:MGI:98731]	protein_coding	ENSMUST00000103122,ENSMUST00000140923,ENSMUST00000152690,ENSMUST00000174718
ENSMUSG00000031841	29.3773	21.0774	231	21.3869	228	37.2219	190	42.8513	430	21.2322	40.0366	-1.90648	-0.930914	0.000102123	0.0159414	8	118283733	119324921	1	Cdh13	cadherin 13 [Source:MGI Symbol;Acc:MGI:99551]	protein_coding	ENSMUST00000117160,ENSMUST00000123567,ENSMUST00000129548,ENSMUST00000142551,ENSMUST00000145849,ENSMUST00000148836,ENSMUST00000151842,ENSMUST00000212476
ENSMUSG00000030259	42.3172	16.525	181	13.1504	140	27.8432	142	28.6173	287	14.8377	28.2302	-1.91847	-0.939959	0.000208681	0.0247952	6	145746748	145821079	1	Rassf8	Ras association (RalGDS/AF-6) domain family (N-terminal) member 8 [Source:MGI Symbol;Acc:MGI:1918573]	protein_coding	ENSMUST00000032388,ENSMUST00000058538,ENSMUST00000111704,ENSMUST00000140966
ENSMUSG00000022037	624.538	113.217	1243	153.64	1641	222.843	1140	283.635	2849	133.428	253.239	-1.92527	-0.945064	0.000567039	0.0436543	14	65968483	65981547	1	Clu	clusterin [Source:MGI Symbol;Acc:MGI:88423]	protein_coding	ENSMUST00000022616,ENSMUST00000127387,ENSMUST00000128539,ENSMUST00000138191,ENSMUST00000138665,ENSMUST00000144619,ENSMUST00000146990,ENSMUST00000152903,ENSMUST00000153460
ENSMUSG00000025494	8.92045	7.23823	79	6.13061	65	14.9474	76	11.8948	119	6.68442	13.4211	-1.9409	-0.956725	0.00043055	0.0372881	7	141091175	141100572	-1	Sigirr	single immunoglobulin and toll-interleukin 1 receptor (TIR) domain [Source:MGI Symbol;Acc:MGI:1344402]	protein_coding	ENSMUST00000097958,ENSMUST00000209199,ENSMUST00000209294,ENSMUST00000209352,ENSMUST00000209887,ENSMUST00000210167,ENSMUST00000210941,ENSMUST00000210978
ENSMUSG00000038776	164.037	103.93	1141	124.344	1328	204.867	1048	236.454	2375	114.137	220.66	-1.94769	-0.961766	0.000101246	0.0159414	1	180976210	181020904	-1	Ephx1	epoxide hydrolase 1, microsomal [Source:MGI Symbol;Acc:MGI:95405]	protein_coding	ENSMUST00000036928,ENSMUST00000111068,ENSMUST00000147585,ENSMUST00000154133
ENSMUSG00000036661	12.6094	11.1533	122	11.6528	124	24.1307	123	21.1519	212	11.403	22.6413	-1.95112	-0.9643	0.000350067	0.032993	15	73512560	73572242	1	Dennd3	DENN/MADD domain containing 3 [Source:MGI Symbol;Acc:MGI:2146009]	protein_coding	ENSMUST00000043414,ENSMUST00000159322,ENSMUST00000160267,ENSMUST00000160727,ENSMUST00000162488,ENSMUST00000162824,ENSMUST00000173292
ENSMUSG00000019590	39.721	24.7192	271	29.2491	312	58.1287	297	51.5112	517	26.9842	54.8199	-2.0172	-1.01235	5.75609e-05	0.0128926	11	105933702	105953336	-1	Cyb561	cytochrome b-561 [Source:MGI Symbol;Acc:MGI:103253]	protein_coding	ENSMUST00000019734,ENSMUST00000143251,ENSMUST00000146607,ENSMUST00000150563,ENSMUST00000183493,ENSMUST00000184086,ENSMUST00000184269
ENSMUSG00000066621	56.7989	54.6737	600	43.0079	459	104.045	532	93.7155	941	48.8408	98.8805	-2.02422	-1.01737	0.000541766	0.0425627	5	144194442	144223615	-1	Tecpr1	tectonin beta-propeller repeat containing 1 [Source:MGI Symbol;Acc:MGI:1917631]	protein_coding	ENSMUST00000085701,ENSMUST00000125672,ENSMUST00000130962,ENSMUST00000136018,ENSMUST00000137149,ENSMUST00000140524,ENSMUST00000147992,ENSMUST00000151479,ENSMUST00000153103,ENSMUST00000153751,ENSMUST00000156129,ENSMUST00000196360
ENSMUSG00000001510	15.5073	10.8801	119	10.6233	113	24.1307	123	20.4552	205	10.7517	22.2929	-2.02557	-1.01833	0.000431735	0.0372881	11	95120119	95125296	1	Dlx3	distal-less homeobox 3 [Source:MGI Symbol;Acc:MGI:94903]	protein_coding	ENSMUST00000092768
ENSMUSG00000025188	24.3339	15.7966	173	19.7958	211	40.3482	206	33.4947	336	17.7962	36.9214	-2.04315	-1.0308	0.000117986	0.0170853	19	42755105	42779978	-1	Hps1	HPS1, biogenesis of lysosomal organelles complex 3 subunit 1 [Source:MGI Symbol;Acc:MGI:2177763]	protein_coding	ENSMUST00000026194,ENSMUST00000069298,ENSMUST00000159974,ENSMUST00000160455,ENSMUST00000160621,ENSMUST00000161252,ENSMUST00000161761,ENSMUST00000162004,ENSMUST00000162061
ENSMUSG00000032788	8.77443	8.87708	97	9.6873	103	19.246	98	18.763	188	9.28219	19.0045	-2.04368	-1.03117	0.00042622	0.0372881	10	78436744	78464975	-1	Pdxk	pyridoxal (pyridoxine, vitamin B6) kinase [Source:MGI Symbol;Acc:MGI:1351869]	protein_coding	ENSMUST00000041616,ENSMUST00000218245
ENSMUSG00000029108	113.781	58.7708	645	57.609	615	114.206	584	124.274	1248	58.1899	119.24	-2.05521	-1.03929	0.000405364	0.0366536	5	57717967	58133230	1	Pcdh7	protocadherin 7 [Source:MGI Symbol;Acc:MGI:1860487]	protein_coding	ENSMUST00000068110,ENSMUST00000094783,ENSMUST00000191837,ENSMUST00000192048,ENSMUST00000192287,ENSMUST00000195156,ENSMUST00000199310
ENSMUSG00000028494	405.331	138.437	1520	152.704	1631	314.481	1609	293.29	2946	145.57	303.886	-2.08355	-1.05905	1.01118e-06	0.000927721	4	86648386	86670060	-1	Plin2	perilipin 2 [Source:MGI Symbol;Acc:MGI:87920]	protein_coding	ENSMUST00000000466,ENSMUST00000134094,ENSMUST00000134437,ENSMUST00000138605,ENSMUST00000140382,ENSMUST00000147097,ENSMUST00000149700,ENSMUST00000154999
ENSMUSG00000029470	17.983	17.5265	192	12.308	131	30.9694	158	30.7076	308	14.9173	30.8385	-2.09398	-1.06625	0.000592484	0.0443653	5	122707544	122729738	1	P2rx4	purinergic receptor P2X, ligand-gated ion channel 4 [Source:MGI Symbol;Acc:MGI:1338859]	protein_coding	ENSMUST00000031429,ENSMUST00000081554,ENSMUST00000132062,ENSMUST00000139631,ENSMUST00000139712,ENSMUST00000142664,ENSMUST00000152337,ENSMUST00000195963,ENSMUST00000198560
ENSMUSG00000016552	5.78391	8.3308	91	6.13061	65	14.752	75	15.1796	152	7.2307	14.9658	-2.09811	-1.06909	0.000295354	0.0299783	15	77940522	77956722	-1	Foxred2	FAD-dependent oxidoreductase domain containing 2 [Source:MGI Symbol;Acc:MGI:106315]	protein_coding	ENSMUST00000016696,ENSMUST00000117725,ENSMUST00000129045,ENSMUST00000140096
ENSMUSG00000021211	32.1965	19.4385	213	22.7909	243	46.796	239	42.6522	428	21.1147	44.7241	-2.10664	-1.07494	7.44478e-05	0.0150752	13	4268176	4279433	-1	Akr1c12	aldo-keto reductase family 1, member C12 [Source:MGI Symbol;Acc:MGI:1351661]	protein_coding	ENSMUST00000021632
ENSMUSG00000037172	63.9024	50.1214	550	58.2642	622	127.102	650	106.058	1065	54.1928	116.58	-2.1314	-1.0918	1.11163e-05	0.00409792	6	40401375	40436135	-1	E330009J07Rik	RIKEN cDNA E330009J07 gene [Source:MGI Symbol;Acc:MGI:2444256]	protein_coding	ENSMUST00000039008,ENSMUST00000101492,ENSMUST00000200994,ENSMUST00000201712
ENSMUSG00000021213	39.1792	21.4416	235	29.0619	310	48.9453	250	57.3839	576	25.2517	53.1646	-2.15286	-1.10626	0.000100245	0.0159414	13	4191150	4205596	1	Akr1c13	aldo-keto reductase family 1, member C13 [Source:MGI Symbol;Acc:MGI:1351662]	protein_coding	ENSMUST00000021634,ENSMUST00000128892,ENSMUST00000140971
ENSMUSG00000034981	133.643	74.1577	814	79.7916	852	148.008	757	185.39	1862	76.9747	166.699	-2.1736	-1.12008	4.26202e-05	0.0105647	5	91517615	91626894	1	Parm1	prostate androgen-regulated mucin-like protein 1 [Source:MGI Symbol;Acc:MGI:2443349]	protein_coding	ENSMUST00000040576
ENSMUSG00000018387	20.9133	8.96813	98	9.6873	103	18.269	93	21.5501	216	9.32771	19.9095	-2.17371	-1.12016	5.82887e-05	0.0128926	11	53457205	53467766	1	Shroom1	shroom family member 1 [Source:MGI Symbol;Acc:MGI:1919024]	protein_coding	ENSMUST00000018531,ENSMUST00000093114,ENSMUST00000109010,ENSMUST00000109013,ENSMUST00000146001,ENSMUST00000155297
ENSMUSG00000025185	40.3498	24.4461	268	27.658	295	69.0706	353	48.9232	491	26.052	58.9969	-2.17963	-1.12408	8.45859e-05	0.0152793	19	42593982	42612813	-1	Loxl4	lysyl oxidase-like 4 [Source:MGI Symbol;Acc:MGI:1914823]	protein_coding	ENSMUST00000026190,ENSMUST00000164014,ENSMUST00000164786,ENSMUST00000166128,ENSMUST00000171432
ENSMUSG00000037605	55.1237	34.1881	375	38.9832	416	72.783	372	85.4538	858	36.5857	79.1184	-2.18205	-1.12568	4.65473e-06	0.00247856	5	81020138	81825133	1	Adgrl3	adhesion G protein-coupled receptor L3 [Source:MGI Symbol;Acc:MGI:2441950]	protein_coding	ENSMUST00000036068,ENSMUST00000072521,ENSMUST00000117253,ENSMUST00000117407,ENSMUST00000117985,ENSMUST00000118034,ENSMUST00000118078,ENSMUST00000118442,ENSMUST00000119385,ENSMUST00000119788,ENSMUST00000120128,ENSMUST00000120144,ENSMUST00000120292,ENSMUST00000120445,ENSMUST00000120673,ENSMUST00000121641,ENSMUST00000121707,ENSMUST00000122037,ENSMUST00000122356,ENSMUST00000124117,ENSMUST00000126227,…
ENSMUSG00000019102	29.3462	28.179	309	15.9583	170	47.1868	241	45.8375	460	22.0687	46.5121	-2.18221	-1.12579	0.000329469	0.0317904	11	61207537	61218421	1	Aldh3a1	aldehyde dehydrogenase family 3, subfamily A1 [Source:MGI Symbol;Acc:MGI:1353451]	protein_coding	ENSMUST00000019246,ENSMUST00000108716,ENSMUST00000147792
ENSMUSG00000032333	7.56227	6.14567	67	4.82025	51	12.4073	63	11.8948	119	5.48296	12.1511	-2.21664	-1.14837	0.00027775	0.0295794	9	58253164	58262520	1	Stoml1	stomatin-like 1 [Source:MGI Symbol;Acc:MGI:1916356]	protein_coding	ENSMUST00000034883,ENSMUST00000215079,ENSMUST00000215488,ENSMUST00000216187,ENSMUST00000216864,ENSMUST00000216877,ENSMUST00000217026,ENSMUST00000217165
ENSMUSG00000048562	9.66748	6.6009	72	8.09615	86	15.1428	77	17.0708	171	7.34853	16.1068	-2.23596	-1.16089	0.000185355	0.0233758	12	118846329	118852576	1	Sp8	trans-acting transcription factor 8 [Source:MGI Symbol;Acc:MGI:2443471]	protein_coding	ENSMUST00000063918,ENSMUST00000223305
ENSMUSG00000027546	10.8457	6.23672	68	6.03702	64	14.1658	72	14.0847	141	6.13687	14.1253	-2.29986	-1.20155	0.000302401	0.030403	2	168634438	168742409	-1	Atp9a	ATPase, class II, type 9A [Source:MGI Symbol;Acc:MGI:1330826]	protein_coding	ENSMUST00000029060,ENSMUST00000109175,ENSMUST00000109176,ENSMUST00000109177,ENSMUST00000123156,ENSMUST00000140188,ENSMUST00000147757,ENSMUST00000151610,ENSMUST00000156397,ENSMUST00000156555,ENSMUST00000178504
ENSMUSG00000022790	47.5207	23.8088	261	16.0519	171	60.4734	309	37.6753	378	19.9303	49.0743	-2.34043	-1.22677	0.000393565	0.035812	16	38892671	39027159	1	Igsf11	immunoglobulin superfamily, member 11 [Source:MGI Symbol;Acc:MGI:2388477]	protein_coding	ENSMUST00000023478,ENSMUST00000114706,ENSMUST00000209958,ENSMUST00000210186,ENSMUST00000210471
ENSMUSG00000051343	23.973	6.87405	75	8.00256	85	14.752	75	19.1612	192	7.4383	16.9566	-2.34579	-1.23007	0.000130798	0.0186186	6	85334962	85374634	-1	Rab11fip5	RAB11 family interacting protein 5 (class I) [Source:MGI Symbol;Acc:MGI:1098586]	protein_coding	ENSMUST00000060837,ENSMUST00000204087,ENSMUST00000204504
ENSMUSG00000033083	9.07956	7.78452	85	8.47054	90	17.6828	90	20.057	201	8.12753	18.8699	-2.35712	-1.23702	4.22969e-05	0.0105647	14	101442360	101609191	-1	Tbc1d4	TBC1 domain family, member 4 [Source:MGI Symbol;Acc:MGI:2429660]	protein_coding	ENSMUST00000100340,ENSMUST00000159484,ENSMUST00000159664,ENSMUST00000159668,ENSMUST00000159951,ENSMUST00000160297,ENSMUST00000160473,ENSMUST00000161304,ENSMUST00000161991,ENSMUST00000162617
ENSMUSG00000029718	101.769	72.3368	794	65.752	702	168.329	861	164.388	1651	69.0444	166.358	-2.40925	-1.26858	5.2103e-07	0.000829516	5	137605103	137613784	-1	Pcolce	procollagen C-endopeptidase enhancer protein [Source:MGI Symbol;Acc:MGI:105099]	protein_coding	ENSMUST00000031731,ENSMUST00000054564,ENSMUST00000124693,ENSMUST00000128755,ENSMUST00000131703,ENSMUST00000136649,ENSMUST00000137210,ENSMUST00000142675,ENSMUST00000146589,ENSMUST00000148662,ENSMUST00000155251,ENSMUST00000197912
ENSMUSG00000032281	64.6517	32.0941	352	34.2098	365	89.1958	456	73.5092	738	33.1519	81.3525	-2.41661	-1.27298	4.24964e-05	0.0105647	9	54604877	54661870	-1	Acsbg1	acyl-CoA synthetase bubblegum family member 1 [Source:MGI Symbol;Acc:MGI:2385656]	protein_coding	ENSMUST00000034822,ENSMUST00000128163,ENSMUST00000128624,ENSMUST00000132914,ENSMUST00000138315
ENSMUSG00000031647	7.12665	5.87253	64	4.53946	48	11.0396	56	13.6865	137	5.206	12.3631	-2.44553	-1.29015	0.000132475	0.0186725	8	60632827	60676729	1	Mfap3l	microfibrillar-associated protein 3-like [Source:MGI Symbol;Acc:MGI:1918556]	protein_coding	ENSMUST00000034066,ENSMUST00000160719,ENSMUST00000161421,ENSMUST00000161702
ENSMUSG00000028217	51.3417	35.918	394	38.8896	415	97.9884	501	86.8473	872	37.4038	92.4178	-2.45306	-1.29458	1.74462e-06	0.00125412	4	11758147	11817895	1	Cdh17	cadherin 17 [Source:MGI Symbol;Acc:MGI:1095414]	protein_coding	ENSMUST00000029871,ENSMUST00000108303
ENSMUSG00000005043	8.04079	8.51289	93	7.06658	75	18.269	93	19.5593	196	7.78974	18.9142	-2.45556	-1.29605	0.000295263	0.0299783	11	119343425	119355536	-1	Sgsh	N-sulfoglucosamine sulfohydrolase (sulfamidase) [Source:MGI Symbol;Acc:MGI:1350341]	protein_coding	ENSMUST00000005173,ENSMUST00000100172,ENSMUST00000126132,ENSMUST00000133507,ENSMUST00000136523,ENSMUST00000141540
ENSMUSG00000025658	7.41582	5.05311	55	7.62817	81	13.1889	67	16.7722	168	6.34064	14.9805	-2.47717	-1.30869	0.00054931	0.0429209	X	157821436	158043294	-1	Cnksr2	connector enhancer of kinase suppressor of Ras 2 [Source:MGI Symbol;Acc:MGI:2661175]	protein_coding	ENSMUST00000026750,ENSMUST00000112513,ENSMUST00000139664
ENSMUSG00000044433	6.27938	5.50834	60	4.44586	47	11.4303	58	13.7861	138	4.9771	12.6082	-2.59681	-1.37674	0.000761171	0.0497425	8	3587293	3609075	1	Camsap3	calmodulin regulated spectrin-associated protein family, member 3 [Source:MGI Symbol;Acc:MGI:1916947]	protein_coding	ENSMUST00000057028,ENSMUST00000171962,ENSMUST00000207077,ENSMUST00000207152,ENSMUST00000207432,ENSMUST00000207533,ENSMUST00000207712,ENSMUST00000207930,ENSMUST00000207970,ENSMUST00000208036,ENSMUST00000208064,ENSMUST00000208240
ENSMUSG00000023092	16.0668	7.32928	80	9.9681	106	15.5335	79	27.6219	277	8.64869	21.5777	-2.60491	-1.38124	0.000492418	0.0404542	X	56731787	56793346	1	Fhl1	four and a half LIM domains 1 [Source:MGI Symbol;Acc:MGI:1298387]	protein_coding	ENSMUST00000023854,ENSMUST00000114768,ENSMUST00000114769,ENSMUST00000114772,ENSMUST00000114773,ENSMUST00000116596,ENSMUST00000144600,ENSMUST00000151033,ENSMUST00000153401,ENSMUST00000155882
ENSMUSG00000034427	59.5581	36.9195	405	35.3329	377	98.9653	506	90.9284	913	36.1262	94.9469	-2.61447	-1.38652	1.47001e-07	0.000352238	11	115858406	115892603	1	Myo15b	myosin XVB [Source:MGI Symbol;Acc:MGI:2685534]	protein_coding	ENSMUST00000040703,ENSMUST00000093911,ENSMUST00000125835,ENSMUST00000132447,ENSMUST00000141947,ENSMUST00000151507,ENSMUST00000167507,ENSMUST00000222123
ENSMUSG00000053062	46.3276	24.9013	273	23.4461	250	67.8982	347	60.3701	606	24.1737	64.1341	-2.62728	-1.39357	5.76974e-07	0.000829516	16	84774123	84825928	1	Jam2	junction adhesion molecule 2 [Source:MGI Symbol;Acc:MGI:1933820]	protein_coding	ENSMUST00000098407,ENSMUST00000114195,ENSMUST00000138054
ENSMUSG00000023914	11.8751	8.87708	97	7.90896	84	21.1999	108	22.645	227	8.39302	21.9224	-2.63413	-1.39733	1.69552e-06	0.00125412	17	43474324	43502812	-1	Mep1a	meprin 1 alpha [Source:MGI Symbol;Acc:MGI:96963]	protein_coding	ENSMUST00000024707,ENSMUST00000117137,ENSMUST00000130964,ENSMUST00000152155
ENSMUSG00000050345	7.47098	2.77693	30	2.57392	27	7.52254	38	6.81839	68	2.67543	7.17046	-2.64253	-1.40192	0.000491872	0.0404542	13	60842612	60864475	-1	4930486L24Rik	RIKEN cDNA 4930486L24 gene [Source:MGI Symbol;Acc:MGI:1922258]	protein_coding	ENSMUST00000091569
ENSMUSG00000021306	77.4131	53.7632	590	49.6533	530	138.434	708	137.214	1378	51.7083	137.824	-2.66599	-1.41467	0.000249125	0.0281471	13	13357620	13394014	-1	Gpr137b	G protein-coupled receptor 137B [Source:MGI Symbol;Acc:MGI:1891463]	protein_coding	ENSMUST00000021738,ENSMUST00000220628,ENSMUST00000221340,ENSMUST00000221498,ENSMUST00000222482,ENSMUST00000222958,ENSMUST00000223093
ENSMUSG00000029102	18.3755	10.4249	114	9.9681	106	25.1077	128	28.6173	287	10.1965	26.8625	-2.66826	-1.4159	0.000193609	0.0237907	5	35041509	35048461	1	Hgfac	hepatocyte growth factor activator [Source:MGI Symbol;Acc:MGI:1859281]	protein_coding	ENSMUST00000030985,ENSMUST00000201038,ENSMUST00000201994,ENSMUST00000202126,ENSMUST00000202168,ENSMUST00000202573,ENSMUST00000202921
ENSMUSG00000016024	41.1295	19.4385	213	18.7662	200	57.9333	296	46.8328	470	19.1024	52.3831	-2.68029	-1.42239	8.60833e-05	0.0152793	2	158306493	158332852	1	Lbp	lipopolysaccharide binding protein [Source:MGI Symbol;Acc:MGI:1098776]	protein_coding	ENSMUST00000016168,ENSMUST00000109491,ENSMUST00000129811,ENSMUST00000146600,ENSMUST00000152541
ENSMUSG00000072294	8.00732	4.87101	53	5.47543	58	15.1428	77	13.1888	132	5.17322	14.1658	-2.68941	-1.42729	0.0006673	0.0467989	14	99870632	100284679	-1	Klf12	Kruppel-like factor 12 [Source:MGI Symbol;Acc:MGI:1333796]	protein_coding	ENSMUST00000097079,ENSMUST00000226205,ENSMUST00000226544,ENSMUST00000226774,ENSMUST00000228216,ENSMUST00000228612
ENSMUSG00000072941	14.7741	7.32928	80	5.84982	62	16.1197	82	18.6635	187	6.58955	17.3916	-2.69529	-1.43044	0.000150626	0.0206243	5	52363791	52371418	1	Sod3	superoxide dismutase 3, extracellular [Source:MGI Symbol;Acc:MGI:103181]	protein_coding	ENSMUST00000101208
ENSMUSG00000015222	10.6804	5.50834	60	10.5297	112	22.763	116	19.3602	194	8.01901	21.0616	-2.71236	-1.43955	0.000453954	0.0385099	1	66175273	66442583	1	Map2	microtubule-associated protein 2 [Source:MGI Symbol;Acc:MGI:97175]	protein_coding	ENSMUST00000024639,ENSMUST00000077355,ENSMUST00000114012,ENSMUST00000114013,ENSMUST00000114015,ENSMUST00000114017,ENSMUST00000114018,ENSMUST00000123647,ENSMUST00000124873,ENSMUST00000125844,ENSMUST00000127388,ENSMUST00000128673,ENSMUST00000133522,ENSMUST00000137807,ENSMUST00000141148,ENSMUST00000145419,ENSMUST00000151423,ENSMUST00000156636,ENSMUST00000172486,ENSMUST00000172886,ENSMUST00000173778,…
ENSMUSG00000074064	5.64471	4.05159	44	5.56903	59	11.6257	59	14.0847	141	4.81031	12.8552	-2.76766	-1.46867	0.000210961	0.0248606	8	119394878	119411102	1	Mlycd	malonyl-CoA decarboxylase [Source:MGI Symbol;Acc:MGI:1928485]	protein_coding	ENSMUST00000098367,ENSMUST00000145121
ENSMUSG00000024424	8.16579	2.50379	27	3.04191	32	8.49949	43	7.21654	72	2.77285	7.85801	-2.77972	-1.47494	0.000691815	0.047363	18	12599926	12737050	1	Ttc39c	tetratricopeptide repeat domain 39C [Source:MGI Symbol;Acc:MGI:1919997]	protein_coding	ENSMUST00000025294,ENSMUST00000141060,ENSMUST00000143388,ENSMUST00000169401
ENSMUSG00000006800	18.0145	6.23672	68	11.3721	121	21.0045	107	25.0339	251	8.80438	23.0192	-2.78981	-1.48017	0.000161156	0.0216536	2	166073089	166155663	-1	Sulf2	sulfatase 2 [Source:MGI Symbol;Acc:MGI:1919293]	protein_coding	ENSMUST00000088086,ENSMUST00000109249,ENSMUST00000125503,ENSMUST00000133395,ENSMUST00000139266,ENSMUST00000143996,ENSMUST00000146497
ENSMUSG00000097715	52.4725	34.2792	376	29.0619	310	89.1958	456	87.5441	879	31.6705	88.3699	-2.79511	-1.48291	3.64261e-05	0.00980245	13	12615057	12650388	-1	Gpr137b-ps	G protein-coupled receptor 137B, pseudogene [Source:MGI Symbol;Acc:MGI:3710533]	transcribed_unprocessed_pseudogene	ENSMUST00000181570,ENSMUST00000220647,ENSMUST00000220758,ENSMUST00000221825,ENSMUST00000222019,ENSMUST00000222447,ENSMUST00000223146,ENSMUST00000223404
ENSMUSG00000049858	12.8434	8.05766	88	10.5297	112	29.9925	153	23.3418	234	9.29367	26.6671	-2.79548	-1.4831	8.09892e-06	0.00342465	10	128669894	128674073	-1	Suox	sulfite oxidase [Source:MGI Symbol;Acc:MGI:2446117]	protein_coding	ENSMUST00000054764
ENSMUSG00000047793	33.4183	8.05766	88	8.47054	90	20.4183	104	24.9344	250	8.2641	22.6763	-2.79821	-1.48451	1.22357e-05	0.00439783	1	93235841	93301065	1	Sned1	sushi, nidogen and EGF-like domains 1 [Source:MGI Symbol;Acc:MGI:3045960]	protein_coding	ENSMUST00000062202,ENSMUST00000163688,ENSMUST00000165843,ENSMUST00000165883,ENSMUST00000168122,ENSMUST00000172289
ENSMUSG00000025854	13.7747	7.60242	83	9.03212	96	20.8091	106	25.7307	258	8.31727	23.2699	-2.86666	-1.51937	0.000349651	0.032993	5	138754514	138810077	1	Fam20c	family with sequence similarity 20, member C [Source:MGI Symbol;Acc:MGI:2136853]	protein_coding	ENSMUST00000026972,ENSMUST00000159176,ENSMUST00000160645,ENSMUST00000160988,ENSMUST00000161641,ENSMUST00000197027
ENSMUSG00000072949	28.7231	17.7997	195	19.2342	205	50.8992	260	56.4881	567	18.5169	53.6937	-2.92309	-1.54749	3.33319e-06	0.0020608	12	84009490	84018371	1	Acot1	acyl-CoA thioesterase 1 [Source:MGI Symbol;Acc:MGI:1349396]	protein_coding	ENSMUST00000168120,ENSMUST00000220901,ENSMUST00000222591,ENSMUST00000222862
ENSMUSG00000036856	8.87179	5.59939	61	5.84982	62	13.5796	69	19.7584	198	5.7246	16.669	-3.00354	-1.58667	6.31381e-05	0.0135483	4	137277489	137299726	1	Wnt4	wingless-type MMTV integration site family, member 4 [Source:MGI Symbol;Acc:MGI:98957]	protein_coding	ENSMUST00000045747
ENSMUSG00000024371	7.58826	4.50682	49	3.97788	42	11.0396	56	14.2838	143	4.24235	12.6617	-3.06581	-1.61627	7.89065e-05	0.0151527	17	34862604	34898265	-1	C2	complement component 2 (within H-2S) [Source:MGI Symbol;Acc:MGI:88226]	protein_coding	ENSMUST00000025230,ENSMUST00000127795,ENSMUST00000130728,ENSMUST00000134300,ENSMUST00000148431,ENSMUST00000152417,ENSMUST00000174279,ENSMUST00000174880
ENSMUSG00000024885	9.64688	4.77997	52	5.47543	58	18.269	93	14.7815	148	5.1277	16.5252	-3.12859	-1.64551	9.92725e-05	0.0159414	19	3913493	3929761	-1	Aldh3b1	aldehyde dehydrogenase 3 family, member B1 [Source:MGI Symbol;Acc:MGI:1914939]	protein_coding	ENSMUST00000051803
ENSMUSG00000054520	28.5513	4.77997	52	6.22421	66	19.0506	97	16.2745	163	5.50209	17.6626	-3.16906	-1.66406	1.95044e-05	0.00637307	5	34525838	34563641	1	Sh3bp2	SH3-domain binding protein 2 [Source:MGI Symbol;Acc:MGI:1346349]	protein_coding	ENSMUST00000067638,ENSMUST00000101316,ENSMUST00000118545,ENSMUST00000125817,ENSMUST00000138912,ENSMUST00000153750,ENSMUST00000179943,ENSMUST00000202745
ENSMUSG00000031626	174.872	88.179	968	141.566	1512	277.357	1419	463.501	4656	114.872	370.429	-3.27359	-1.71087	3.02752e-05	0.00888299	8	45507788	45827906	1	Sorbs2	sorbin and SH3 domain containing 2 [Source:MGI Symbol;Acc:MGI:1924574]	protein_coding	ENSMUST00000067065,ENSMUST00000067107,ENSMUST00000124544,ENSMUST00000125295,ENSMUST00000126067,ENSMUST00000127395,ENSMUST00000130011,ENSMUST00000130850,ENSMUST00000132139,ENSMUST00000132730,ENSMUST00000132767,ENSMUST00000133864,ENSMUST00000134321,ENSMUST00000134675,ENSMUST00000135336,ENSMUST00000136119,ENSMUST00000136344,ENSMUST00000138049,ENSMUST00000139103,ENSMUST00000139869,ENSMUST00000140088,…
ENSMUSG00000111709	17.361	23.3535	256	7.16018	76	38.5896	197	46.6338	468	15.2569	42.6117	-3.31723	-1.72998	0.000754873	0.0495562	9	78257129	78269166	1	Gm3776	predicted gene 3776 [Source:MGI Symbol;Acc:MGI:3826440]	protein_coding	ENSMUST00000217203
ENSMUSG00000017754	8.64279	6.32776	69	4.44586	47	19.6368	100	16.5732	166	5.38681	18.105	-3.32269	-1.73235	0.000137594	0.0192058	2	164839518	164857711	-1	Pltp	phospholipid transfer protein [Source:MGI Symbol;Acc:MGI:103151]	protein_coding	ENSMUST00000059954,ENSMUST00000109316,ENSMUST00000109317,ENSMUST00000128110,ENSMUST00000142603,ENSMUST00000148912,ENSMUST00000156255
ENSMUSG00000034361	35.994	26.5402	291	20.0766	214	80.9894	414	75.8981	762	23.3084	78.4437	-3.3792	-1.75668	5.94125e-08	0.000263317	8	94532990	94570531	1	Cpne2	copine II [Source:MGI Symbol;Acc:MGI:2387578]	protein_coding	ENSMUST00000048653,ENSMUST00000109537,ENSMUST00000136550,ENSMUST00000156377,ENSMUST00000156894,ENSMUST00000212550
ENSMUSG00000051669	6.30726	3.23217	35	4.16507	44	14.1658	72	11.4967	115	3.69862	12.8313	-3.38895	-1.76084	9.20771e-05	0.0158816	16	5211828	5222299	-1	AU021092	expressed sequence AU021092 [Source:MGI Symbol;Acc:MGI:2146559]	protein_coding	ENSMUST00000050160
ENSMUSG00000022157	2.61157	1.50227	16	1.82514	19	5.17785	26	6.12162	61	1.66371	5.64973	-3.48238	-1.80007	0.000267709	0.0291579	14	56082166	56085273	-1	Mcpt8	mast cell protease 8 [Source:MGI Symbol;Acc:MGI:1261780]	protein_coding	ENSMUST00000015594,ENSMUST00000225107
ENSMUSG00000028434	15.5951	3.96054	43	4.35227	46	16.5105	84	13.7861	138	4.1564	15.1483	-3.55186	-1.82858	7.30105e-06	0.00318082	4	56991972	57143437	-1	Epb41l4b	erythrocyte membrane protein band 4.1 like 4b [Source:MGI Symbol;Acc:MGI:1859149]	protein_coding	ENSMUST00000030142,ENSMUST00000044022,ENSMUST00000095076,ENSMUST00000133859,ENSMUST00000136337,ENSMUST00000149109,ENSMUST00000150665
ENSMUSG00000034382	14.2232	3.6874	40	5.66263	60	16.3151	83	16.5732	166	4.67501	16.4441	-3.61446	-1.85378	5.64239e-05	0.0128763	17	47436615	47470638	1	AI661453	expressed sequence AI661453 [Source:MGI Symbol;Acc:MGI:2146908]	protein_coding	ENSMUST00000037701,ENSMUST00000150819
ENSMUSG00000002980	6.92488	2.86798	31	3.2291	34	9.47644	48	12.4921	125	3.04854	10.9843	-3.71119	-1.89188	0.000182834	0.023262	7	19756131	19771016	-1	Bcam	basal cell adhesion molecule [Source:MGI Symbol;Acc:MGI:1929940]	protein_coding	ENSMUST00000003061,ENSMUST00000133271,ENSMUST00000133427,ENSMUST00000135632,ENSMUST00000155244
ENSMUSG00000028713	12.4093	4.77997	52	5.00745	53	15.7289	80	21.0524	211	4.89371	18.3907	-3.85951	-1.94842	9.90586e-05	0.0159414	4	115624725	115647723	-1	Cyp4b1	cytochrome P450, family 4, subfamily b, polypeptide 1 [Source:MGI Symbol;Acc:MGI:103225]	protein_coding	ENSMUST00000102707,ENSMUST00000135569,ENSMUST00000143237,ENSMUST00000145841
ENSMUSG00000021792	53.8675	18.437	202	17.2687	184	82.7479	423	62.6595	629	17.8528	72.7037	-3.96262	-1.98646	1.02074e-06	0.000927721	14	40993740	41013788	-1	Fam213a	family with sequence similarity 213, member A [Source:MGI Symbol;Acc:MGI:1917814]	protein_coding	ENSMUST00000022317,ENSMUST00000118466,ENSMUST00000128236,ENSMUST00000130166,ENSMUST00000134715,ENSMUST00000135797,ENSMUST00000136661,ENSMUST00000143143,ENSMUST00000152837,ENSMUST00000153830
ENSMUSG00000024388	5.79155	3.96054	43	3.50989	37	16.1197	82	14.0847	141	3.73522	15.1022	-3.96859	-1.98863	9.81995e-06	0.00381571	18	31959234	32036961	-1	Myo7b	myosin VIIB [Source:MGI Symbol;Acc:MGI:107709]	protein_coding	ENSMUST00000134663
ENSMUSG00000031790	9.83973	5.59939	61	5.47543	58	24.3261	124	20.6542	207	5.53741	22.4902	-3.96889	-1.98874	1.03245e-06	0.000927721	8	95352268	95375080	1	Mmp15	matrix metallopeptidase 15 [Source:MGI Symbol;Acc:MGI:109320]	protein_coding	ENSMUST00000034243,ENSMUST00000212235
ENSMUSG00000002831	26.5373	19.8938	218	11.1849	119	68.289	349	54.8955	551	15.5393	61.5922	-4.02846	-2.01023	2.78527e-05	0.00834247	17	56100591	56109803	-1	Plin4	perilipin 4 [Source:MGI Symbol;Acc:MGI:1929709]	protein_coding	ENSMUST00000002908,ENSMUST00000190703
ENSMUSG00000029093	33.2724	9.05917	99	10.2489	109	38.0035	194	45.1407	453	9.65403	41.5721	-4.37083	-2.12791	8.45277e-07	0.000927721	5	36017180	36398139	-1	Sorcs2	sortilin-related VPS10 domain containing receptor 2 [Source:MGI Symbol;Acc:MGI:1932289]	protein_coding	ENSMUST00000037370,ENSMUST00000070720,ENSMUST00000135324,ENSMUST00000137040,ENSMUST00000141508
ENSMUSG00000031387	18.7939	9.8786	108	5.75622	61	39.5666	202	32.2007	323	7.81741	35.8836	-4.62226	-2.2086	4.49209e-07	0.000829516	X	73922121	73930850	-1	Renbp	renin binding protein [Source:MGI Symbol;Acc:MGI:105940]	protein_coding	ENSMUST00000114379,ENSMUST00000116578,ENSMUST00000135213,ENSMUST00000135711,ENSMUST00000144771,ENSMUST00000146371,ENSMUST00000149130,ENSMUST00000150241,ENSMUST00000155597,ENSMUST00000165359
ENSMUSG00000029298	2.37834	0.682852	7	1.54435	16	3.81012	19	5.42485	54	1.1136	4.61748	-4.66989	-2.22339	0.000234909	0.0270183	5	105077630	105139539	-1	Gbp9	guanylate-binding protein 9 [Source:MGI Symbol;Acc:MGI:3605620]	protein_coding	ENSMUST00000031238,ENSMUST00000100961,ENSMUST00000196820,ENSMUST00000199453
ENSMUSG00000024039	3.50953	0.864946	9	1.54435	16	5.76402	29	5.32531	53	1.20465	5.54466	-4.75745	-2.25019	0.000166424	0.0217617	17	31612623	31637199	-1	Cbs	cystathionine beta-synthase [Source:MGI Symbol;Acc:MGI:88285]	protein_coding	ENSMUST00000067801,ENSMUST00000078509,ENSMUST00000118504,ENSMUST00000128351,ENSMUST00000135425,ENSMUST00000143982,ENSMUST00000151597,ENSMUST00000151718,ENSMUST00000155814
ENSMUSG00000048455	82.9956	28.088	308	22.6973	242	160.709	822	126.364	1269	25.3926	143.536	-5.58219	-2.48083	1.27167e-07	0.000352238	3	92436809	92438789	-1	Sprr1b	small proline-rich protein 1B [Source:MGI Symbol;Acc:MGI:106659]	protein_coding	ENSMUST00000062160
ENSMUSG00000039621	4.56129	3.59635	39	2.19953	23	17.0967	87	15.0801	151	2.89794	16.0884	-5.60147	-2.48581	4.33906e-06	0.00239933	2	166566342	166713832	-1	Prex1	phosphatidylinositol-3,4,5-trisphosphate-dependent Rac exchange factor 1 [Source:MGI Symbol;Acc:MGI:3040696]	protein_coding	ENSMUST00000036719,ENSMUST00000099080,ENSMUST00000109246,ENSMUST00000127553,ENSMUST00000136564,ENSMUST00000136974,ENSMUST00000140624,ENSMUST00000152238
ENSMUSG00000028339	13.2205	1.41123	15	1.91874	20	10.6488	54	8.51054	85	1.66498	9.57966	-5.62522	-2.49191	0.000206285	0.0247147	4	47208161	47313167	1	Col15a1	collagen, type XV, alpha 1 [Source:MGI Symbol;Acc:MGI:88449]	protein_coding	ENSMUST00000082303,ENSMUST00000102917,ENSMUST00000107730,ENSMUST00000107731,ENSMUST00000124105,ENSMUST00000140094,ENSMUST00000140413,ENSMUST00000146967,ENSMUST00000148103
ENSMUSG00000034918	4.15022	1.86646	20	0.98277	10	6.1548	31	9.30685	93	1.42462	7.73082	-5.88474	-2.55698	0.000118502	0.0170853	13	54701461	54736662	1	Cdhr2	cadherin-related family member 2 [Source:MGI Symbol;Acc:MGI:2687323]	protein_coding	ENSMUST00000037145
ENSMUSG00000025743	80.4791	10.4249	114	7.62817	81	69.4613	355	81.5718	819	9.02652	75.5166	-8.51122	-3.08937	7.32378e-08	0.000263317	4	130792537	130826319	1	Sdc3	syndecan 3 [Source:MGI Symbol;Acc:MGI:1349163]	protein_coding	ENSMUST00000070478,ENSMUST00000140623,ENSMUST00000141297,ENSMUST00000146093,ENSMUST00000152591
ENSMUSG00000021097	14.6242	2.50379	27	5.10104	54	27.6478	141	36.6799	368	3.80242	32.1638	-9.21969	-3.20472	2.0401e-06	0.00133321	12	104763117	104865076	-1	Clmn	calmin [Source:MGI Symbol;Acc:MGI:2136957]	protein_coding	ENSMUST00000109936,ENSMUST00000109937,ENSMUST00000222323,ENSMUST00000222412,ENSMUST00000223103,ENSMUST00000223177,ENSMUST00000223342
ENSMUSG00000038305	19.7569	3.05007	33	4.82025	51	36.6357	187	34.7887	349	3.93516	35.7122	-9.28603	-3.21506	1.32018e-06	0.00105446	1	57774162	57948394	1	Spats2l	spermatogenesis associated, serine-rich 2-like [Source:MGI Symbol;Acc:MGI:1914448]	protein_coding	ENSMUST00000163239,ENSMUST00000163922,ENSMUST00000164302,ENSMUST00000164353,ENSMUST00000165235,ENSMUST00000167085,ENSMUST00000167971,ENSMUST00000168016,ENSMUST00000168895,ENSMUST00000168905,ENSMUST00000169772,ENSMUST00000170139,ENSMUST00000171699,ENSMUST00000172068,ENSMUST00000172287
ENSMUSG00000055322	12.6613	1.50227	16	1.16996	12	13.1889	67	12.4921	125	1.33612	12.8405	-9.59955	-3.26297	1.24139e-06	0.00104985	1	73910231	74124449	-1	Tns1	tensin 1 [Source:MGI Symbol;Acc:MGI:104552]	protein_coding	ENSMUST00000169786,ENSMUST00000185264,ENSMUST00000185331,ENSMUST00000185529,ENSMUST00000185702,ENSMUST00000186381,ENSMUST00000187281,ENSMUST00000187584,ENSMUST00000187691,ENSMUST00000188208,ENSMUST00000188436,ENSMUST00000188942,ENSMUST00000189228,ENSMUST00000189571,ENSMUST00000190389,ENSMUST00000190599,ENSMUST00000191104,ENSMUST00000191204,ENSMUST00000191264,ENSMUST00000191367,ENSMUST00000191527,…
ENSMUSG00000056457	50.5936	16.9803	186	4.72666	50	82.7479	423	107.352	1078	10.8535	95.0501	-10.5912	-3.4048	0.000290324	0.0299783	13	12790816	12800079	-1	Prl2c3	prolactin family 2, subfamily c, member 3 [Source:MGI Symbol;Acc:MGI:1341833]	protein_coding	ENSMUST00000099805,ENSMUST00000222139,ENSMUST00000222621,ENSMUST00000223098,ENSMUST00000223180
ENSMUSG00000036782	14.7849	3.32321	36	2.94831	31	34.0957	174	42.055	422	3.13576	38.0753	-12.3385	-3.6251	4.13718e-09	5.94803e-05	X	23219271	23365082	-1	Klhl13	kelch-like 13 [Source:MGI Symbol;Acc:MGI:1914705]	protein_coding	ENSMUST00000035973,ENSMUST00000115313,ENSMUST00000115316,ENSMUST00000115317,ENSMUST00000115319,ENSMUST00000144360,ENSMUST00000153345
ENSMUSG00000055333	3.3054	0.13657	1	0.701979	7	3.61473	18	4.32992	43	0.419274	3.97232	-13.2035	-3.72285	0.000746235	0.0494563	11	55250609	55336564	-1	Fat2	FAT atypical cadherin 2 [Source:MGI Symbol;Acc:MGI:2685369]	protein_coding	ENSMUST00000068853,ENSMUST00000108864
ENSMUSG00000066108	11.8716	1.13809	12	3.04191	32	19.0506	97	34.4901	346	2.09	26.7703	-14.8378	-3.89121	7.78977e-05	0.0151527	7	141839070	141873084	1	Muc5b	mucin 5, subtype B, tracheobronchial [Source:MGI Symbol;Acc:MGI:1921430]	protein_coding	ENSMUST00000165147
ENSMUSG00000025888	1.64847	0.318664	3	0.233993	2	7.32715	37	4.23038	42	0.276329	5.77877	-18.891	-4.23963	5.20271e-05	0.0120842	9	5298517	5307265	1	Casp1	caspase 1 [Source:MGI Symbol;Acc:MGI:96544]	protein_coding	ENSMUST00000027015
ENSMUSG00000014813	1.16202	0.227617	2	0.140396	1	3.22394	16	7.117	71	0.184007	5.17047	-29.826	-4.8985	0.000227873	0.0264205	14	69029238	69041804	1	Stc1	stanniocalcin 1 [Source:MGI Symbol;Acc:MGI:109131]	protein_coding	ENSMUST00000014957
ENSMUSG00000026961	0.514288	0.0455235	0	0.0467986	0	1.85621	9	2.63777	26	0.046161	2.24699	-50.28	-5.65191	1.40925e-05	0.00494167	2	25289915	25291180	1	Lrrc26	leucine rich repeat containing 26 [Source:MGI Symbol;Acc:MGI:2385129]	protein_coding	ENSMUST00000028337
ENSMUSG00000039126	13.0087	0.227617	2	1.26356	13	43.6698	223	33.8928	340	0.745589	38.7813	-70.6053	-6.14171	4.04904e-06	0.00232852	19	16956118	17223932	1	Prune2	prune homolog 2 [Source:MGI Symbol;Acc:MGI:1925004]	protein_coding	ENSMUST00000087689,ENSMUST00000223920,ENSMUST00000224059,ENSMUST00000224117,ENSMUST00000224145,ENSMUST00000224602,ENSMUST00000225351,ENSMUST00000225838,ENSMUST00000226052

## Sheet: Table S2 GO
Table S2
Gene Ontology enrichment analysis of downregulated genes in Lnc-Nr6a1-depleted cells
Category	Term	Count	%	PValue	Genes	List Total	Pop Hits	Pop Total	Fold Enrichment	Bonferroni	Benjamini	FDR
GOTERM_BP_DIRECT	GO:0007155~cell adhesion	21	9.54545	4.67164e-07	LGALS3BP, COL15A1, TENM3, LAMB3, SDC3, PTPRM, SORBS2, SPG7, MSLN, IGSF11, ACAN, VCAN, BCAM, CDHR2, FAT2, CDH13, DSG2, PKN2, IGFBP7, CDH17, CTNNAL1	201	485	18082	3.89518	0.000508612	0.000508742	0.000508742
GOTERM_BP_DIRECT	GO:0007156~homophilic cell adhesion via plasma membrane adhesion molecules	10	4.54545	8.5398e-05	TENM3, PCDH7, CDHR2, PCDHGC3, FAT2, CDH13, PTPRM, DSG2, CDH17, ROBO1	201	163	18082	5.51903	0.0888087	0.0464992	0.0464992
GOTERM_BP_DIRECT	GO:0061615~glycolytic process through fructose-6-phosphate	3	1.36364	0.0011909	ALDOA, PFKM, PFKP	201	5	18082	53.9761	0.726831	0.432297	0.432297
GOTERM_BP_DIRECT	GO:0030388~fructose 1,6-bisphosphate metabolic process	3	1.36364	0.00416389	ALDOA, PFKM, PFKP	201	9	18082	29.9867	0.989369	1	1
GOTERM_BP_DIRECT	GO:0006809~nitric oxide biosynthetic process	3	1.36364	0.0051671	HSP90AA1, P2RX4, DDAH1	201	10	18082	26.9881	0.996453	1	1
GOTERM_BP_DIRECT	GO:0006096~glycolytic process	4	1.81818	0.00727694	ALDOA, PFKM, PFKP, HK1	201	36	18082	9.99558	0.999649	1	1
GOTERM_BP_DIRECT	GO:0014070~response to organic cyclic compound	5	2.27273	0.0119507	ALDH3A1, CTSL, EPHX1, CASP1, PLIN2	201	80	18082	5.62251	0.999998	1	1
GOTERM_BP_DIRECT	GO:0016339~calcium-dependent cell-cell adhesion via plasma membrane cell adhesion molecules	3	1.36364	0.0183948	PCDHGC3, CDH13, CDH17	201	19	18082	14.2042	1	1	1
GOTERM_BP_DIRECT	GO:0001666~response to hypoxia	7	3.18182	0.0201291	PDLIM1, ALDH3A1, EPAS1, CASP1, WTIP, ALDOA, SOD3	201	192	18082	3.2798	1	1	1
GOTERM_BP_DIRECT	GO:0015920~lipopolysaccharide transport	2	0.909091	0.0219997	SCARB1, LBP	201	2	18082	89.9602	1	1	1
GOTERM_BP_DIRECT	GO:0042823~pyridoxal phosphate biosynthetic process	2	0.909091	0.0219997	PDXK, PNPO	201	2	18082	89.9602	1	1	1
GOTERM_BP_DIRECT	GO:0006508~proteolysis	13	5.90909	0.0287761	MCPT8, PCOLCE, SPG7, USP29, C2, BACE1, SPCS2, 4930486L24RIK, MEP1A, MMP15, CTSL, CASP1, HGFAC	201	582	18082	2.00942	1	1	1
GOTERM_BP_DIRECT	GO:0071895~odontoblast differentiation	2	0.909091	0.0328183	DLX3, FAM20C	201	3	18082	59.9735	1	1	1
GOTERM_BP_DIRECT	GO:0030201~heparan sulfate proteoglycan metabolic process	2	0.909091	0.0328183	SGSH, SULF2	201	3	18082	59.9735	1	1	1
GOTERM_BP_DIRECT	GO:0061621~canonical glycolysis	2	0.909091	0.0328183	PFKM, HK1	201	3	18082	59.9735	1	1	1
GOTERM_BP_DIRECT	GO:0035556~intracellular signal transduction	10	4.54545	0.0338234	CNKSR2, PREX2, PREX1, SHC2, RASA3, SGK3, PTPN6, PKN2, PEA15A, TNS1	201	400	18082	2.249	1	1	1
GOTERM_BP_DIRECT	GO:0071310~cellular response to organic substance	3	1.36364	0.0513713	TRIM71, MAP2, CASP1	201	33	18082	8.1782	1	1	1
GOTERM_BP_DIRECT	GO:0035023~regulation of Rho protein signal transduction	4	1.81818	0.0537668	PREX2, PREX1, EPS8L2, ARHGEF40	201	77	18082	4.67326	1	1	1
GOTERM_BP_DIRECT	GO:0006953~acute-phase response	3	1.36364	0.0570715	SIGIRR, SERPINA1B, LBP	201	35	18082	7.71087	1	1	1
GOTERM_BP_DIRECT	GO:0048015~phosphatidylinositol-mediated signaling	3	1.36364	0.0600006	GSN, PIK3CA, PIK3C2G	201	36	18082	7.49668	1	1	1
GOTERM_BP_DIRECT	GO:0006702~androgen biosynthetic process	2	0.909091	0.0645648	SCARB1, WNT4	201	6	18082	29.9867	1	1	1
GOTERM_BP_DIRECT	GO:0010631~epithelial cell migration	2	0.909091	0.0645648	FAT2, PKN2	201	6	18082	29.9867	1	1	1
GOTERM_BP_DIRECT	GO:0009615~response to virus	4	1.81818	0.0662873	URI1, RPS15A, APOB, CLU	201	84	18082	4.28382	1	1	1
GOTERM_BP_DIRECT	GO:0016485~protein processing	4	1.81818	0.0700889	MCPT8, CTSL, CASP1, PCSK6	201	86	18082	4.1842	1	1	1
GOTERM_BP_DIRECT	GO:0055114~oxidation-reduction process	13	5.90909	0.0729096	CYP4B1, LOXL4, FAM213A, SUOX, SOD3, FOXRED2, ALDH3A1, ALDH3B1, CYP2S1, AKR1C13, PNPO, SCD1, CYB561	201	676	18082	1.73	1	1	1
GOTERM_BP_DIRECT	GO:0010886~positive regulation of cholesterol storage	2	0.909091	0.0749148	SCARB1, APOB	201	7	18082	25.7029	1	1	1
GOTERM_BP_DIRECT	GO:0060763~mammary duct terminal end bud growth	2	0.909091	0.0749148	SLC12A2, ROBO1	201	7	18082	25.7029	1	1	1
GOTERM_BP_DIRECT	GO:0006725~cellular aromatic compound metabolic process	2	0.909091	0.0749148	EPHX1, CYP4B1	201	7	18082	25.7029	1	1	1
GOTERM_BP_DIRECT	GO:0007162~negative regulation of cell adhesion	3	1.36364	0.0785881	PDE3B, CDH13, JAM2	201	42	18082	6.42573	1	1	1
GOTERM_BP_DIRECT	GO:0001974~blood vessel remodeling	3	1.36364	0.0818417	CBS, EPAS1, TGM2	201	43	18082	6.27629	1	1	1
GOTERM_BP_DIRECT	GO:0050810~regulation of steroid biosynthetic process	2	0.909091	0.0851509	DDX20, IGFBP7	201	8	18082	22.49	1	1	1
GOTERM_BP_DIRECT	GO:0034383~low-density lipoprotein particle clearance	2	0.909091	0.0851509	SCARB1, APOB	201	8	18082	22.49	1	1	1
GOTERM_BP_DIRECT	GO:0006081~cellular aldehyde metabolic process	2	0.909091	0.0851509	ALDH3A1, ALDH3B1	201	8	18082	22.49	1	1	1
GOTERM_BP_DIRECT	GO:0045429~positive regulation of nitric oxide biosynthetic process	3	1.36364	0.0884704	HSP90AA1, DDAH1, CLU	201	45	18082	5.99735	1	1	1
GOTERM_BP_DIRECT	GO:0007266~Rho protein signal transduction	3	1.36364	0.0918429	CDH13, EPS8L2, CTNNAL1	201	46	18082	5.86697	1	1	1
GOTERM_BP_DIRECT	GO:0051131~chaperone-mediated protein complex assembly	2	0.909091	0.0952742	HSP90AA1, CLU	201	9	18082	19.9912	1	1	1
GOTERM_BP_DIRECT	GO:0044406~adhesion of symbiont to host	2	0.909091	0.0952742	SCARB1, GBP9	201	9	18082	19.9912	1	1	1
GOTERM_BP_DIRECT	GO:0006002~fructose 6-phosphate metabolic process	2	0.909091	0.0952742	PFKM, PFKP	201	9	18082	19.9912	1	1	1

## Sheet: Table S3 Ctrl_vs_Ctrl_2h_TGF-b
Table S2. Transcriptomic profile of control NMuMG cells treated with TGF-b for 2 hours
ID	AvrExp	Norm_control1_S1	Raw_control1_S1	Norm_control2_S7	Raw_control2_S7	Norm_Ctr.2hTGFb_S1	Raw_Ctr.2hTGFb_S1	Norm_Ctr.2hTGFb_S2	Raw_Ctr.2hTGFb_S2	ave_Ctrl	ave_Ctrl_2h_TGF	foldChange	logFC	P.Value	adj.P.Val	chromosome_name	start_position	end_position	strand	mgi_symbol	description	gene_biotype	ensembl_transcript_id
ENSMUSG00000079259	1.31771	2.59484	28	4.16507	44	0.035116	0	0.0412811	0	3.37996	0.0381986	86.1121	6.42814	2.22907e-05	0.00169563	9	114507133	114564369	-1	Trim71	tripartite motif-containing 71 [Source:MGI Symbol;Acc:MGI:2685973]	protein_coding	ENSMUST00000111816
ENSMUSG00000102467	2.92276	4.05159	44	2.29313	24	0.035116	0	0.0412811	0	3.17236	0.0381986	80.3248	6.32777	0.0861226	0.236656	9	32839527	32839922	-1	Gm37167	predicted gene, 37167 [Source:MGI Symbol;Acc:MGI:5610395]	TEC	ENSMUST00000194946
ENSMUSG00000067736	12.0042	29.2716	321	53.4908	571	10.7806	153	0.0412811	0	41.3812	5.41095	49.8416	5.63928	0.0547656	0.180175	1	24612407	24612700	-1	Gm10222	predicted gene 10222 [Source:MGI Symbol;Acc:MGI:3642643]	unprocessed_pseudogene	ENSMUST00000088336
ENSMUSG00000050621	1.16986	1.86646	20	1.35716	14	0.035116	0	0.0412811	0	1.61181	0.0381986	41.8788	5.38815	0.00641999	0.049253	9	114982366	114982739	-1	Rps27rt	ribosomal protein S27, retrogene [Source:MGI Symbol;Acc:MGI:3704345]	protein_coding	ENSMUST00000053150
ENSMUSG00000090171	7.39094	14.4309	158	12.2144	130	0.386276	5	0.37153	4	13.3227	0.378903	35.038	5.13085	8.99141e-06	0.00103416	1	88200601	88218997	1	Ugt1a2	UDP glucuronosyltransferase 1 family, polypeptide A2 [Source:MGI Symbol;Acc:MGI:3576049]	protein_coding	ENSMUST00000049289
ENSMUSG00000051639	1.38461	2.50379	27	0.514784	5	0.035116	0	0.0412811	0	1.50929	0.0381986	30.0801	4.91074	0.0565277	0.183619	17	6121208	6122164	-1	Gm5812	predicted gene 5812 [Source:MGI Symbol;Acc:MGI:3644887]	processed_pseudogene	ENSMUST00000061073
ENSMUSG00000106147	31.8789	35.6449	391	40.4808	432	0.035116	0	86.4839	1047	38.0628	43.2595	28.5616	4.83601	0.183263	0.375132	10	40258467	40258679	1	Rnu3a	U3A small nuclear RNA [Source:MGI Symbol;Acc:MGI:97977]	snoRNA	ENSMUST00000196710
ENSMUSG00000017868	1.33017	2.1396	23	1.54435	16	0.035116	0	0.123843	1	1.84198	0.0794796	28.4282	4.82925	0.00136652	0.0192048	2	162987330	163014127	1	Sgk2	serum/glucocorticoid regulated kinase 2 [Source:MGI Symbol;Acc:MGI:1351318]	protein_coding	ENSMUST00000018012,ENSMUST00000117123,ENSMUST00000139053
ENSMUSG00000078901	0.864092	5.96358	65	0.795576	8	0.035116	0	0.206405	2	3.37958	0.120761	26.9989	4.75483	0.0661071	0.201667	2	175275125	175286805	1	Gm14440	predicted gene 14440 [Source:MGI Symbol;Acc:MGI:3702430]	protein_coding	ENSMUST00000098998,ENSMUST00000109051
ENSMUSG00000023393	0.414708	1.13809	12	0.889173	9	0.035116	0	0.0412811	0	1.01363	0.0381986	26.4568	4.72557	9.98859e-05	0.00417823	2	180725263	180742280	1	Slc17a9	solute carrier family 17, member 9 [Source:MGI Symbol;Acc:MGI:1919107]	protein_coding	ENSMUST00000094218,ENSMUST00000139817,ENSMUST00000140955,ENSMUST00000151882,ENSMUST00000154882
ENSMUSG00000091119	0.843111	1.22913	13	2.57392	27	0.105348	1	0.0412811	0	1.90153	0.0733146	26.2836	4.71609	0.00409772	0.0377985	15	3280070	3303526	-1	Ccdc152	coiled-coil domain containing 152 [Source:MGI Symbol;Acc:MGI:3641617]	protein_coding	ENSMUST00000165386,ENSMUST00000226261,ENSMUST00000228405
ENSMUSG00000078880	1.49261	1.41123	15	0.701979	7	0.035116	0	0.0412811	0	1.0566	0.0381986	26.2412	4.71376	0.0265671	0.115885	2	176613364	176636344	-1	Gm14308	predicted gene 14308 [Source:MGI Symbol;Acc:MGI:3782921]	protein_coding	ENSMUST00000108990,ENSMUST00000117267,ENSMUST00000119149,ENSMUST00000126807
ENSMUSG00000073761	0.600724	0.864946	9	1.07637	11	0.035116	0	0.0412811	0	0.970657	0.0381986	25.3124	4.66177	0.000396579	0.00917238	4	123859679	123863165	1	4933427I04Rik	Riken cDNA 4933427I04 gene [Source:MGI Symbol;Acc:MGI:3613760]	protein_coding	ENSMUST00000097896
ENSMUSG00000023341	0.534137	0.773899	8	1.07637	11	0.035116	0	0.0412811	0	0.925133	0.0381986	23.9291	4.5807	0.00185913	0.0233031	16	97535308	97560900	1	Mx2	MX dynamin-like GTPase 2 [Source:MGI Symbol;Acc:MGI:97244]	polymorphic_pseudogene	ENSMUST00000024112,ENSMUST00000188251,ENSMUST00000190097,ENSMUST00000190447,ENSMUST00000191103
ENSMUSG00000021057	0.658763	0.591805	6	1.07637	11	0.035116	0	0.0412811	0	0.834086	0.0381986	20.8965	4.38519	0.000981511	0.0154558	12	76324891	76334153	1	Akap5	A kinase (PRKA) anchor protein 5 [Source:MGI Symbol;Acc:MGI:2685104]	protein_coding	ENSMUST00000095610,ENSMUST00000154078,ENSMUST00000172992
ENSMUSG00000057777	0.545807	0.591805	6	1.07637	11	0.035116	0	0.0412811	0	0.834086	0.0381986	20.8965	4.38519	0.00223053	0.0261996	3	86545581	86548629	-1	Mab21l2	mab-21-like 2 (C. elegans) [Source:MGI Symbol;Acc:MGI:1346022]	protein_coding	ENSMUST00000077524,ENSMUST00000191695
ENSMUSG00000113159	0.404622	0.591805	6	1.07637	11	0.035116	0	0.0412811	0	0.834086	0.0381986	20.8965	4.38519	0.00472772	0.0411692	12	100862786	100864689	1			TEC	ENSMUST00000221802
ENSMUSG00000094379	0.761847	0.682852	7	0.889173	9	0.035116	0	0.0412811	0	0.786013	0.0381986	20.4374	4.35314	0.00040342	0.00925035	13	22497750	22505381	-1	Vmn1r202	vomeronasal 1 receptor 202 [Source:MGI Symbol;Acc:MGI:2159693]	protein_coding	ENSMUST00000078642,ENSMUST00000228020
ENSMUSG00000064354	44.6657	65.8725	723	20.451	218	0.035116	0	167.642	2030	43.1617	83.8388	20.3196	4.3448	0.178875	0.368965	MT	7013	7696	1	mt-Co2	mitochondrially encoded cytochrome c oxidase II [Source:MGI Symbol;Acc:MGI:102503]	protein_coding	ENSMUST00000082405
ENSMUSG00000059824	2.96436	6.50986	71	6.31781	67	0.737436	10	0.123843	1	6.41383	0.43064	20.1986	4.33619	4.03146e-05	0.00233711	7	45705088	45710203	1	Dbp	D site albumin promoter binding protein [Source:MGI Symbol;Acc:MGI:94866]	protein_coding	ENSMUST00000080885,ENSMUST00000210120,ENSMUST00000211357,ENSMUST00000211513,ENSMUST00000211748
ENSMUSG00000112241	0.390765	0.955993	10	0.608381	6	0.035116	0	0.0412811	0	0.782187	0.0381986	20.078	4.32754	0.0318083	0.129402	10	77606197	77641543	1	Sumo3	small ubiquitin-like modifier 3 [Source:MGI Symbol;Acc:MGI:1336201]	protein_coding	ENSMUST00000174113
ENSMUSG00000087312	0.50346	0.500758	5	1.16996	12	0.035116	0	0.0412811	0	0.835361	0.0381986	20.0139	4.32293	0.00406271	0.0376331	6	31102846	31104646	1	Gm13833	predicted gene 13833 [Source:MGI Symbol;Acc:MGI:3650920]	lincRNA	ENSMUST00000146766
ENSMUSG00000072676	1.3267	2.59484	28	1.16996	12	0.17558	2	0.0412811	0	1.8824	0.108431	19.8687	4.31242	0.000587169	0.0112857	14	25923300	25927672	-1	Tmem254a	transmembrane protein 254a [Source:MGI Symbol;Acc:MGI:1196450]	protein_coding	ENSMUST00000100811,ENSMUST00000100813,ENSMUST00000184129,ENSMUST00000185006
ENSMUSG00000034959	1.93688	3.96054	43	3.60349	38	0.035116	0	1.27971	15	3.78202	0.657415	19.6142	4.29382	0.00365396	0.0354312	14	75016027	75052532	1	Rubcnl	RUN and cysteine rich domain containing beclin 1 interacting protein like [Source:MGI Symbol;Acc:MGI:2685590]	protein_coding	ENSMUST00000036072,ENSMUST00000228689
ENSMUSG00000085442	0.641754	0.591805	6	0.889173	9	0.035116	0	0.0412811	0	0.740489	0.0381986	19.0122	4.24885	0.0188401	0.0952404	15	37943327	37943792	-1	Gm3362	predicted pseudogene 3362 [Source:MGI Symbol;Acc:MGI:3781540]	processed_pseudogene	ENSMUST00000148102
ENSMUSG00000081602	2.51037	3.41426	37	4.25867	45	0.386276	5	0.123843	1	3.83647	0.25506	16.8933	4.07838	9.58646e-05	0.00410192	1	88146376	88146769	1	Gm15369	predicted gene 15369 [Source:MGI Symbol;Acc:MGI:3707466]	unprocessed_pseudogene	ENSMUST00000119681
ENSMUSG00000095595	23.6541	25.7208	282	23.4461	250	32.9037	468	0.0412811	0	24.5834	16.4725	16.8892	4.07803	0.0309744	0.127161	12	55124469	55142104	1	Fam177a	family with sequence similarity 177, member A [Source:MGI Symbol;Acc:MGI:1920635]	protein_coding	ENSMUST00000177768
ENSMUSG00000047787	0.710106	0.409711	4	0.98277	10	0.035116	0	0.0412811	0	0.696241	0.0381986	16.5917	4.05239	0.0120644	0.0728783	19	7092014	7105729	-1	Flrt1	fibronectin leucine rich transmembrane protein 1 [Source:MGI Symbol;Acc:MGI:3026647]	protein_coding	ENSMUST00000113383
ENSMUSG00000062785	1.03802	1.13809	12	1.07637	11	0.105348	1	0.0412811	0	1.10723	0.0733146	16.4313	4.03837	0.00618848	0.0481189	7	44590664	44604754	1	Kcnc3	potassium voltage gated channel, Shaw-related subfamily, member 3 [Source:MGI Symbol;Acc:MGI:96669]	protein_coding	ENSMUST00000107906,ENSMUST00000107907,ENSMUST00000207493,ENSMUST00000207497,ENSMUST00000208412,ENSMUST00000208651,ENSMUST00000209177
ENSMUSG00000067279	0.692673	1.41123	15	1.26356	13	0.035116	0	0.206405	2	1.33739	0.120761	16.3666	4.03268	0.0270398	0.117023	19	36731737	36736653	-1	Ppp1r3c	protein phosphatase 1, regulatory (inhibitor) subunit 3C [Source:MGI Symbol;Acc:MGI:1858229]	protein_coding	ENSMUST00000087321
ENSMUSG00000043029	0.975136	1.68437	18	1.73155	18	0.245812	3	0.0412811	0	1.70796	0.143547	16.236	4.02113	0.000595862	0.0113919	11	73267388	73300363	1	Trpv3	transient receptor potential cation channel, subfamily V, member 3 [Source:MGI Symbol;Acc:MGI:2181407]	protein_coding	ENSMUST00000049676
ENSMUSG00000037225	0.571803	0.500758	5	0.701979	7	0.035116	0	0.0412811	0	0.601368	0.0381986	15.5455	3.95843	0.00379625	0.0362408	3	37348346	37410108	1	Fgf2	fibroblast growth factor 2 [Source:MGI Symbol;Acc:MGI:95516]	protein_coding	ENSMUST00000038885,ENSMUST00000091203,ENSMUST00000108120,ENSMUST00000138563,ENSMUST00000145228,ENSMUST00000150021,ENSMUST00000199938,ENSMUST00000200585
ENSMUSG00000109394	1.02815	0.955993	10	0.98277	10	0.035116	0	0.123843	1	0.969382	0.0794796	15.1274	3.91909	0.00251371	0.0281023	7	61916400	61928690	-1	A230057D06Rik	RIKEN cDNA A230057D06 gene [Source:MGI Symbol;Acc:MGI:2442922]	lincRNA	ENSMUST00000207061
ENSMUSG00000106497	0.923841	1.50227	16	1.73155	18	0.035116	0	0.37153	4	1.61691	0.203323	14.9486	3.90194	0.00291426	0.0309487	5	140149156	140151487	-1	Gm43195	predicted gene 43195 [Source:MGI Symbol;Acc:MGI:5663332]	TEC	ENSMUST00000200614
ENSMUSG00000040387	1.03962	2.1396	23	1.35716	14	0.316044	4	0.0412811	0	1.74838	0.178663	14.2302	3.83089	0.00175442	0.0226117	4	24612554	24851124	-1	Klhl32	kelch-like 32 [Source:MGI Symbol;Acc:MGI:3612790]	protein_coding	ENSMUST00000084781,ENSMUST00000108213,ENSMUST00000108214,ENSMUST00000108218,ENSMUST00000140652,ENSMUST00000144062,ENSMUST00000150920
ENSMUSG00000106310	0.542563	0.591805	6	1.35716	14	0.035116	0	0.123843	1	0.974482	0.0794796	13.9268	3.79979	0.00550798	0.0452801	5	14242462	14245339	1	Gm43523	predicted gene 43523 [Source:MGI Symbol;Acc:MGI:5663660]	TEC	ENSMUST00000197397
ENSMUSG00000103804	0.487485	0.500758	5	1.54435	16	0.035116	0	0.123843	1	1.02256	0.0794796	13.6439	3.77019	0.0123123	0.0734936	1	38076295	38077305	-1	Gm37062	predicted gene, 37062 [Source:MGI Symbol;Acc:MGI:5610290]	sense_intronic	ENSMUST00000195028
ENSMUSG00000104204	0.497864	1.22913	13	0.98277	10	0.035116	0	0.206405	2	1.10595	0.120761	13.4788	3.75262	0.0179125	0.0924445	6	57684739	57687580	-1	Gm37397	predicted gene, 37397 [Source:MGI Symbol;Acc:MGI:5610625]	TEC	ENSMUST00000194579
ENSMUSG00000084195	1.73351	3.96054	43	2.76112	29	0.456508	6	0.123843	1	3.36083	0.290176	13.4554	3.75012	0.000239652	0.00686349	1	88126776	88127609	1	Gm15372	predicted gene 15372 [Source:MGI Symbol;Acc:MGI:3707469]	unprocessed_pseudogene	ENSMUST00000120729
ENSMUSG00000101320	0.625953	1.13809	12	0.701979	7	0.105348	1	0.0412811	0	0.920033	0.0733146	13.2998	3.73333	0.00767297	0.0549648	18	6490143	6496962	1	Gm28529	predicted gene 28529 [Source:MGI Symbol;Acc:MGI:5579235]	antisense_RNA	ENSMUST00000186159,ENSMUST00000189675
ENSMUSG00000102500	0.503316	0.0455235	0	5.84982	62	0.035116	0	0.0412811	0	2.94767	0.0381986	13.231	3.72585	0.1853	0.377399	1	140823327	140823718	1	Gm37371	predicted gene, 37371 [Source:MGI Symbol;Acc:MGI:5610599]	TEC	ENSMUST00000194837
ENSMUSG00000079224	1.26289	0.0455235	0	5.56903	59	0.035116	0	0.0412811	0	2.80728	0.0381986	12.913	3.69076	0.198843	0.394531	6	100604683	100605120	1	Gm6565	predicted gene 6565 [Source:MGI Symbol;Acc:MGI:3644755]	processed_pseudogene	ENSMUST00000121217
ENSMUSG00000106032	0.697613	2.04856	22	0.889173	9	0.035116	0	0.37153	4	1.46886	0.203323	12.5785	3.65289	0.0104056	0.0660781	3	94413401	94418286	1	Gm42463	predicted gene 42463 [Source:MGI Symbol;Acc:MGI:5662600]	sense_intronic	ENSMUST00000198041
ENSMUSG00000021579	0.426024	1.22913	13	0.98277	10	0.17558	2	0.0412811	0	1.10595	0.108431	12.4901	3.64271	0.00931263	0.0619686	13	74359578	74364005	-1	Lrrc14b	leucine rich repeat containing 14B [Source:MGI Symbol;Acc:MGI:2145269]	protein_coding	ENSMUST00000022064
ENSMUSG00000102523	1.82397	2.3217	25	2.76112	29	0.035116	0	1.44484	17	2.54141	0.739977	12.4015	3.63244	0.00711059	0.0525441	1	194650319	194652174	1	Gm37783	predicted gene, 37783 [Source:MGI Symbol;Acc:MGI:5611011]	TEC	ENSMUST00000192025
ENSMUSG00000063412	17.1578	22.8983	251	13.244	141	31.2181	444	0.0412811	0	18.0712	15.6297	12.3563	3.62717	0.0406651	0.150487	8	34111002	34111737	-1	Gm10131	predicted pseudogene 10131 [Source:MGI Symbol;Acc:MGI:3704308]	protein_coding	ENSMUST00000080152
ENSMUSG00000033871	2.30112	6.05462	66	3.3227	35	0.456508	6	0.288968	3	4.68866	0.372738	12.2303	3.61239	0.000288596	0.00781383	18	61298136	61400431	-1	Ppargc1b	peroxisome proliferative activated receptor, gamma, coactivator 1 beta [Source:MGI Symbol;Acc:MGI:2444934]	protein_coding	ENSMUST00000063307,ENSMUST00000075299,ENSMUST00000142134
ENSMUSG00000086241	0.703506	1.50227	16	0.140396	1	0.035116	0	0.0412811	0	0.821335	0.0381986	12.2028	3.60914	0.0352228	0.137459	10	76545871	76562226	-1	4930483K19Rik	RIKEN cDNA 4930483K19 gene [Source:MGI Symbol;Acc:MGI:1922203]	antisense_RNA	ENSMUST00000127576
ENSMUSG00000113631	0.666016	1.41123	15	1.35716	14	0.105348	1	0.123843	1	1.38419	0.114596	12.167	3.6049	0.00624249	0.0483297	13	95685145	95686809	1			TEC	ENSMUST00000221667
ENSMUSG00000022286	0.774334	1.32018	14	1.45076	15	0.105348	1	0.123843	1	1.38547	0.114596	12.1578	3.60381	0.000204519	0.00616429	15	37233036	37363569	1	Grhl2	grainyhead-like 2 (Drosophila) [Source:MGI Symbol;Acc:MGI:2182543]	protein_coding	ENSMUST00000022895,ENSMUST00000159221,ENSMUST00000161405,ENSMUST00000161532,ENSMUST00000161933,ENSMUST00000228589
ENSMUSG00000083327	1.02914	2.41274	26	0.701979	7	0.035116	0	0.37153	4	1.55736	0.203323	12.156	3.60359	0.087361	0.23869	X	104345829	104348234	-1	Vcp-rs	valosin containing protein, related sequence [Source:MGI Symbol;Acc:MGI:894298]	processed_pseudogene	ENSMUST00000120233
ENSMUSG00000112844	0.997287	1.32018	14	5.47543	58	0.035116	0	1.69252	20	3.39781	0.86382	12.142	3.60193	0.0574883	0.185628	12	43750774	43754614	1			processed_pseudogene	ENSMUST00000217755
ENSMUSG00000082990	0.510512	0.409711	4	0.514784	5	0.035116	0	0.0412811	0	0.462248	0.0381986	12.0487	3.5908	0.00749745	0.0542753	2	132099869	132100899	1	Gm14052	predicted gene 14052 [Source:MGI Symbol;Acc:MGI:3650009]	processed_pseudogene	ENSMUST00000121434
ENSMUSG00000115340	0.581893	1.13809	12	0.795576	8	0.035116	0	0.206405	2	0.966831	0.120761	11.6777	3.54569	0.00199835	0.0245139	15	35855394	35857791	1			TEC	ENSMUST00000226372
ENSMUSG00000018740	0.94464	1.50227	16	1.16996	12	0.105348	1	0.123843	1	1.33612	0.114596	11.6693	3.54465	0.00339314	0.0339007	11	68968131	68974365	1	Slc25a35	solute carrier family 25, member 35 [Source:MGI Symbol;Acc:MGI:1919248]	protein_coding	ENSMUST00000018884,ENSMUST00000102606,ENSMUST00000136520
ENSMUSG00000081739	0.858033	1.22913	13	1.82514	19	0.035116	0	0.536654	6	1.52714	0.285885	11.6566	3.54308	0.003016	0.0314984	X	128261411	128267924	1	Mdm4-ps	transformed mouse 3T3 cell double minute 4, pseudogene [Source:MGI Symbol;Acc:MGI:2136991]	processed_pseudogene	ENSMUST00000121299
ENSMUSG00000108473	0.49767	0.773899	8	1.16996	12	0.035116	0	0.206405	2	0.971932	0.120761	11.6292	3.53968	0.0278703	0.11915	7	73676880	73678305	-1	Gm44739	predicted gene 44739 [Source:MGI Symbol;Acc:MGI:5753315]	lincRNA	ENSMUST00000205294
ENSMUSG00000113841	0.690374	0.682852	7	1.82514	19	0.035116	0	0.288968	3	1.254	0.162042	11.5981	3.53581	0.00957677	0.0627731	13	62449317	62451609	-1			TEC	ENSMUST00000221260
ENSMUSG00000101678	2.61351	1.68437	18	2.01234	21	0.035116	0	0.866903	10	1.84835	0.451009	11.452	3.51753	0.034055	0.134771	5	31144739	31179911	-1	Gm29609	predicted gene 29609 [Source:MGI Symbol;Acc:MGI:5580315]	protein_coding	ENSMUST00000101411,ENSMUST00000136581
ENSMUSG00000086893	0.509538	0.500758	5	1.16996	12	0.105348	1	0.0412811	0	0.835361	0.0733146	11.3092	3.49942	0.00593196	0.0470921	13	29940283	29942261	1	Gm11365	predicted gene 11365 [Source:MGI Symbol;Acc:MGI:3652070]	antisense_RNA	ENSMUST00000144277
ENSMUSG00000007033	2.00787	2.50379	27	2.29313	24	0.948132	13	0.0412811	0	2.39846	0.494707	11.1602	3.4803	0.00907838	0.0611173	17	34972703	34979285	1	Hspa1l	heat shock protein 1-like [Source:MGI Symbol;Acc:MGI:96231]	protein_coding	ENSMUST00000007248
ENSMUSG00000107103	1.04676	1.59332	17	1.45076	15	0.035116	0	0.619216	7	1.52204	0.327166	11.093	3.47157	0.0200408	0.0984235	6	33690027	33692154	-1	Gm43164	predicted gene 43164 [Source:MGI Symbol;Acc:MGI:5663301]	TEC	ENSMUST00000202529
ENSMUSG00000051212	0.737342	0.955993	10	0.98277	10	0.17558	2	0.0412811	0	0.969382	0.108431	11.0001	3.45944	0.0071212	0.0525441	14	121952551	121965195	-1	Gpr183	G protein-coupled receptor 183 [Source:MGI Symbol;Acc:MGI:2442034]	protein_coding	ENSMUST00000049872,ENSMUST00000227267
ENSMUSG00000109618	0.605341	1.13809	12	0.701979	7	0.035116	0	0.206405	2	0.920033	0.120761	10.9766	3.45635	0.0154438	0.0844886	7	102685446	102686219	-1	Gm45527	predicted gene 45527 [Source:MGI Symbol;Acc:MGI:5791363]	TEC	ENSMUST00000211052
ENSMUSG00000052676	0.588634	0.773899	8	0.701979	7	0.105348	1	0.0412811	0	0.737939	0.0733146	10.9445	3.45214	0.0113693	0.070003	X	134971372	135009209	-1	Zmat1	zinc finger, matrin type 1 [Source:MGI Symbol;Acc:MGI:2442284]	protein_coding	ENSMUST00000064659,ENSMUST00000113185,ENSMUST00000141849,ENSMUST00000151252
ENSMUSG00000104136	0.511301	0.955993	10	0.795576	8	0.035116	0	0.206405	2	0.875784	0.120761	10.6927	3.41855	0.0282046	0.119789	1	54518610	54520270	-1	Gm36955	predicted gene, 36955 [Source:MGI Symbol;Acc:MGI:5610183]	TEC	ENSMUST00000194316
ENSMUSG00000075014	1.31292	2.3217	25	0.795576	8	0.035116	0	0.536654	6	1.55864	0.285885	10.6655	3.41489	0.117025	0.284806	2	98666547	98667301	-1	Gm10800	predicted gene 10800 [Source:MGI Symbol;Acc:MGI:3641657]	protein_coding	ENSMUST00000099683
ENSMUSG00000097367	1.88801	4.14264	45	1.54435	16	0.035116	0	2.02277	24	2.84349	1.02894	10.6631	3.41456	0.129633	0.302085	5	110259163	110269847	1	Gm26718	predicted gene, 26718 [Source:MGI Symbol;Acc:MGI:5477212]	lincRNA	ENSMUST00000181048
ENSMUSG00000108779	0.386222	0.682852	7	0.233993	2	0.035116	0	0.0412811	0	0.458423	0.0381986	10.5529	3.39956	0.0937115	0.249175	7	41234286	41235405	1	Gm45691	predicted gene 45691 [Source:MGI Symbol;Acc:MGI:5804806]	TEC	ENSMUST00000206905
ENSMUSG00000026976	0.523084	0.682852	7	1.07637	11	0.035116	0	0.206405	2	0.87961	0.120761	10.4756	3.38896	0.00301038	0.0314984	2	24420560	24475599	-1	Pax8	paired box 8 [Source:MGI Symbol;Acc:MGI:97492]	protein_coding	ENSMUST00000028355,ENSMUST00000133746,ENSMUST00000136228,ENSMUST00000149294,ENSMUST00000149860,ENSMUST00000152614,ENSMUST00000153535,ENSMUST00000153601
ENSMUSG00000115044	0.635076	0.955993	10	0.889173	9	0.17558	2	0.0412811	0	0.922583	0.108431	10.4688	3.38802	0.0188963	0.0952902	16	94218021	94223012	-1			TEC	ENSMUST00000227277
ENSMUSG00000018983	8.19833	13.5205	148	11.6528	124	0.948132	13	1.60996	19	12.5867	1.27905	10.3489	3.3714	1.09563e-05	0.00113738	4	136172394	136196057	1	E2f2	E2F transcription factor 2 [Source:MGI Symbol;Acc:MGI:1096341]	protein_coding	ENSMUST00000061721,ENSMUST00000149750
ENSMUSG00000103385	2.59324	3.41426	37	1.54435	16	1.01836	14	0.0412811	0	2.47931	0.529823	10.3395	3.37009	0.0333196	0.133028	3	92277725	92281033	-1	Gm37752	predicted gene, 37752 [Source:MGI Symbol;Acc:MGI:5610980]	TEC	ENSMUST00000193494
ENSMUSG00000081984	1.34408	1.04704	11	2.29313	24	0.035116	0	0.784341	9	1.67008	0.409728	10.0666	3.3315	0.016058	0.086273	1	88204732	88205782	-1	Dnajb3	DnaJ heat shock protein family (Hsp40) member B3 [Source:MGI Symbol;Acc:MGI:1306822]	protein_coding	ENSMUST00000119972
ENSMUSG00000023009	1.18713	1.41123	15	1.26356	13	0.386276	5	0.0412811	0	1.33739	0.213779	10.0101	3.32338	0.00365476	0.0354312	15	99422035	99457748	-1	Nckap5l	NCK-associated protein 5-like [Source:MGI Symbol;Acc:MGI:3609653]	protein_coding	ENSMUST00000023747,ENSMUST00000160500,ENSMUST00000161004,ENSMUST00000161948
ENSMUSG00000089883	0.641298	1.22913	13	0.889173	9	0.245812	3	0.0412811	0	1.05915	0.143547	9.95798	3.31585	0.00477214	0.0414711	17	13862317	13862803	-1	Gm3355	predicted gene 3355 [Source:MGI Symbol;Acc:MGI:3781533]	processed_pseudogene	ENSMUST00000160079
ENSMUSG00000103865	2.47253	2.86798	31	2.10594	22	0.035116	0	2.1879	26	2.48696	1.11151	9.94995	3.31469	0.0132953	0.0765163	2	16023108	16023425	-1	Gm37416	predicted gene, 37416 [Source:MGI Symbol;Acc:MGI:5610644]	TEC	ENSMUST00000193596
ENSMUSG00000049285	1.3243	2.3217	25	2.19953	23	0.105348	1	0.536654	6	2.26062	0.321001	9.93292	3.31222	0.000450375	0.00988555	5	138194314	138195621	1	Mblac1	metallo-beta-lactamase domain containing 1 [Source:MGI Symbol;Acc:MGI:2679717]	protein_coding	ENSMUST00000057773
ENSMUSG00000106867	0.67006	0.773899	8	1.16996	12	0.035116	0	0.288968	3	0.971932	0.162042	9.91709	3.30992	0.0146741	0.0815498	6	31288963	31291693	1	Gm43800	predicted gene 43800 [Source:MGI Symbol;Acc:MGI:5663937]	TEC	ENSMUST00000201868
ENSMUSG00000028553	0.588989	0.955993	10	0.795576	8	0.17558	2	0.0412811	0	0.875784	0.108431	9.90838	3.30865	0.0163081	0.0872057	4	99030954	99046111	1	Angptl3	angiopoietin-like 3 [Source:MGI Symbol;Acc:MGI:1353627]	protein_coding	ENSMUST00000030280,ENSMUST00000125546,ENSMUST00000136091
ENSMUSG00000045455	13.6893	18.1639	199	9.21932	98	27.4256	390	0.0412811	0	13.6916	13.7334	9.86678	3.30258	0.0465241	0.163021	10	11609223	11609835	1	Gm9797	predicted pseudogene 9797 [Source:MGI Symbol;Acc:MGI:3704349]	transcribed_processed_pseudogene	ENSMUST00000052902,ENSMUST00000218003
ENSMUSG00000104576	0.342314	0.227617	2	0.608381	6	0.035116	0	0.0412811	0	0.417999	0.0381986	9.72806	3.28215	0.0685798	0.206227	5	113117571	113119464	-1	F830115B05Rik	RIKEN cDNA F830115B05 gene [Source:MGI Symbol;Acc:MGI:3642056]	TEC	ENSMUST00000197638
ENSMUSG00000020234	0.651178	1.68437	18	0.608381	6	0.245812	3	0.0412811	0	1.14638	0.143547	9.67913	3.27488	0.00707425	0.0523182	10	81363067	81365816	-1	4930404N11Rik	RIKEN cDNA 4930404N11 gene [Source:MGI Symbol;Acc:MGI:1921072]	protein_coding	ENSMUST00000020456,ENSMUST00000124512,ENSMUST00000130762,ENSMUST00000131736
ENSMUSG00000082837	0.471571	1.13809	12	0.32759	3	0.035116	0	0.123843	1	0.732838	0.0794796	9.59136	3.26174	0.035057	0.137035	1	88097918	88098131	1	Gm15373	predicted gene 15373 [Source:MGI Symbol;Acc:MGI:3707583]	unprocessed_pseudogene	ENSMUST00000121495
ENSMUSG00000106288	1.06403	1.32018	14	1.45076	15	0.035116	0	0.701778	8	1.38547	0.368447	9.51072	3.24955	0.0295199	0.123339	5	107806362	107807707	-1	Gm43593	predicted gene 43593 [Source:MGI Symbol;Acc:MGI:5663730]	TEC	ENSMUST00000198605
ENSMUSG00000113262	1.33443	1.95751	21	1.16996	12	0.035116	0	0.866903	10	1.56374	0.451009	9.45116	3.24049	0.032501	0.131071	10	81384466	81391560	1	Dohh	deoxyhypusine hydroxylase/monooxygenase [Source:MGI Symbol;Acc:MGI:1915964]	protein_coding	ENSMUST00000131968,ENSMUST00000144647
ENSMUSG00000025738	0.635932	1.13809	12	0.701979	7	0.035116	0	0.288968	3	0.920033	0.162042	9.3605	3.22658	0.0194104	0.096834	17	25809085	25821244	1	Fbxl16	F-box and leucine-rich repeat protein 16 [Source:MGI Symbol;Acc:MGI:2448488]	protein_coding	ENSMUST00000045692
ENSMUSG00000040721	4.60444	5.2352	57	6.31781	67	0.316044	4	1.36228	16	5.7765	0.83916	9.15956	3.19528	0.000229266	0.00664547	14	55060262	55092324	-1	Zfhx2	zinc finger homeobox 2 [Source:MGI Symbol;Acc:MGI:2686934]	protein_coding	ENSMUST00000036328,ENSMUST00000176665,ENSMUST00000185430,ENSMUST00000188534
ENSMUSG00000072974	0.972525	1.22913	13	1.73155	18	0.035116	0	0.866903	10	1.48034	0.451009	9.06639	3.18053	0.0191548	0.0961216	12	81376991	81379464	-1	Gm4787	predicted gene 4787 [Source:MGI Symbol;Acc:MGI:3646380]	protein_coding	ENSMUST00000062182
ENSMUSG00000097221	1.69657	2.59484	28	1.45076	15	0.948132	13	0.0412811	0	2.0228	0.494707	9.06292	3.17998	0.0132402	0.0762635	15	12321438	12321899	-1	1810049J17Rik	RIKEN cDNA 1810049J17 gene [Source:MGI Symbol;Acc:MGI:3704453]	protein_coding	ENSMUST00000180521
ENSMUSG00000049001	0.416329	0.864946	9	0.421187	4	0.105348	1	0.0412811	0	0.643067	0.0733146	8.9906	3.16842	0.0396019	0.147847	6	65671590	65712326	1	Ndnf	neuron-derived neurotrophic factor [Source:MGI Symbol;Acc:MGI:1915419]	protein_coding	ENSMUST00000054351,ENSMUST00000169795
ENSMUSG00000106334	2.01571	2.41274	26	0.0467986	0	0.035116	0	0.0412811	0	1.22977	0.0381986	8.99018	3.16835	0.513385	0.692981	3	55578105	55582730	-1	Gm43549	predicted gene 43549 [Source:MGI Symbol;Acc:MGI:5663686]	lincRNA	ENSMUST00000198856
ENSMUSG00000104965	0.629146	1.32018	14	0.701979	7	0.035116	0	0.37153	4	1.01108	0.203323	8.96038	3.16356	0.0161267	0.0865518	3	57636883	57640837	-1	Gm43437	predicted gene 43437 [Source:MGI Symbol;Acc:MGI:5663574]	TEC	ENSMUST00000198535
ENSMUSG00000097312	2.30937	1.41123	15	1.16996	12	0.035116	0	0.701778	8	1.2906	0.368447	8.84446	3.14477	0.220406	0.420369	9	3000282	3038313	-1	Gm26870	predicted gene, 26870 [Source:MGI Symbol;Acc:MGI:5477364]	lincRNA	ENSMUST00000181242,ENSMUST00000181572,ENSMUST00000181957
ENSMUSG00000089719	1.13569	1.59332	17	0.795576	8	0.035116	0	0.536654	6	1.19445	0.285885	8.81582	3.14009	0.0289985	0.121975	8	54708987	54710381	1	Gm15758	predicted gene 15758 [Source:MGI Symbol;Acc:MGI:3783201]	processed_transcript	ENSMUST00000161681,ENSMUST00000162822
ENSMUSG00000111241	0.501687	1.13809	12	0.608381	6	0.035116	0	0.288968	3	0.873234	0.162042	8.72056	3.12442	0.0638243	0.197249	9	44955715	44956736	1	Gm19121	predicted gene, 19121 [Source:MGI Symbol;Acc:MGI:5011306]	unprocessed_pseudogene	ENSMUST00000215720
ENSMUSG00000115248	9.01167	7.23823	79	5.66263	60	9.51644	135	0.0412811	0	6.45043	4.77886	8.65638	3.11376	0.0368795	0.141705	14	33428642	33429025	-1			processed_pseudogene	ENSMUST00000227392
ENSMUSG00000035112	9.08466	14.8862	163	14.648	156	1.65045	23	1.77509	21	14.7671	1.71277	8.64965	3.11264	3.42394e-07	0.000132169	11	101260567	101277409	1	Wnk4	WNK lysine deficient protein kinase 4 [Source:MGI Symbol;Acc:MGI:1917097]	protein_coding	ENSMUST00000103108,ENSMUST00000139487,ENSMUST00000147741,ENSMUST00000170056,ENSMUST00000170372
ENSMUSG00000057265	0.707386	1.22913	13	0.701979	7	0.035116	0	0.37153	4	0.965556	0.203323	8.64236	3.11142	0.0214908	0.102336	12	84409071	84442887	1	Bbof1	basal body orientation factor 1 [Source:MGI Symbol;Acc:MGI:1920123]	protein_coding	ENSMUST00000081828,ENSMUST00000151789,ENSMUST00000153540,ENSMUST00000221969
ENSMUSG00000086213	0.4184	0.591805	6	0.514784	5	0.035116	0	0.123843	1	0.553295	0.0794796	8.62151	3.10794	0.0199123	0.0981416	19	12517915	12596566	-1	A330040F15Rik	RIKEN cDNA A330040F15 gene [Source:MGI Symbol;Acc:MGI:3698434]	processed_transcript	ENSMUST00000136697,ENSMUST00000224046
ENSMUSG00000103885	1.65254	1.32018	14	2.48032	26	0.035116	0	1.5274	18	1.90025	0.781258	8.6133	3.10657	0.0211319	0.101474	2	14707665	14710338	1	Gm37006	predicted gene, 37006 [Source:MGI Symbol;Acc:MGI:5610234]	TEC	ENSMUST00000195253
ENSMUSG00000083287	4.76304	4.14264	45	10.6233	113	0.035116	0	26.2135	317	7.38296	13.1243	8.51809	3.09053	0.192691	0.386509	2	53696121	53696804	-1	Gm13502	predicted gene 13502 [Source:MGI Symbol;Acc:MGI:3649894]	processed_pseudogene	ENSMUST00000121574
ENSMUSG00000042129	0.365561	0.682852	7	0.701979	7	0.035116	0	0.206405	2	0.692415	0.120761	8.47919	3.08393	0.0115304	0.0705412	6	116633008	116673952	-1	Rassf4	Ras association (RalGDS/AF-6) domain family member 4 [Source:MGI Symbol;Acc:MGI:2386853]	protein_coding	ENSMUST00000035842,ENSMUST00000203029,ENSMUST00000203477,ENSMUST00000203634,ENSMUST00000204203,ENSMUST00000204313,ENSMUST00000204576
ENSMUSG00000085440	3.37364	2.68589	29	6.03702	64	0.17558	2	1.44484	17	4.36145	0.810209	8.47396	3.08304	0.00967367	0.0630065	8	45723325	45819297	-1	Sorbs2os	sorbin and SH3 domain containing 2, opposite strand [Source:MGI Symbol;Acc:MGI:2443013]	antisense_RNA	ENSMUST00000135116
ENSMUSG00000107955	1.16515	1.41123	15	1.07637	11	0.456508	6	0.0412811	0	1.2438	0.248895	8.46544	3.08159	0.00589939	0.0468853	2	39178562	39182041	-1	Gm44027	predicted gene, 44027 [Source:MGI Symbol;Acc:MGI:5690419]	TEC	ENSMUST00000203419
ENSMUSG00000102651	0.856958	0.864946	9	1.35716	14	0.035116	0	0.536654	6	1.11105	0.285885	8.43035	3.07559	0.0124913	0.0739999	1	138552305	138554708	-1	Gm37080	predicted gene, 37080 [Source:MGI Symbol;Acc:MGI:5610308]	TEC	ENSMUST00000194804
ENSMUSG00000086997	0.416248	0.682852	7	0.421187	4	0.035116	0	0.123843	1	0.55202	0.0794796	8.39125	3.06889	0.0115813	0.0707903	4	132503561	132509649	-1	Gm12981	predicted gene 12981 [Source:MGI Symbol;Acc:MGI:3651528]	antisense_RNA	ENSMUST00000131733
ENSMUSG00000081551	0.898679	0.591805	6	1.07637	11	0.035116	0	0.288968	3	0.834086	0.162042	8.31047	3.05493	0.0325181	0.131103	X	46361460	46361906	1	Gm14654	predicted gene 14654 [Source:MGI Symbol;Acc:MGI:3705680]	processed_pseudogene	ENSMUST00000118620
ENSMUSG00000106676	1.42529	2.41274	26	1.35716	14	1.01836	14	0.0412811	0	1.88495	0.529823	8.13701	3.0245	0.0179424	0.092491	6	33039124	33042119	-1	Gm42895	predicted gene 42895 [Source:MGI Symbol;Acc:MGI:5663032]	TEC	ENSMUST00000200761
ENSMUSG00000045980	4.76954	4.68892	51	5.28824	56	0.386276	5	1.03203	12	4.98858	0.709152	8.12286	3.02199	8.46133e-05	0.00372014	11	115187487	115247023	1	Tmem104	transmembrane protein 104 [Source:MGI Symbol;Acc:MGI:2444222]	protein_coding	ENSMUST00000061450,ENSMUST00000100235,ENSMUST00000135536,ENSMUST00000156230
ENSMUSG00000087342	0.611026	1.13809	12	0.233993	2	0.035116	0	0.123843	1	0.68604	0.0794796	8.1185	3.02121	0.0403785	0.149913	11	55482706	55482829	1	Gm12238	predicted gene 12238 [Source:MGI Symbol;Acc:MGI:3651550]	sense_intronic	ENSMUST00000127764
ENSMUSG00000114228	0.462192	0.227617	2	0.421187	4	0.035116	0	0.0412811	0	0.324402	0.0381986	8.10906	3.01953	0.0821312	0.230086	13	25035059	25035328	1			processed_pseudogene	ENSMUST00000224353
ENSMUSG00000087367	0.624034	1.13809	12	1.45076	15	0.035116	0	0.866903	10	1.29442	0.451009	7.99024	2.99824	0.0874054	0.238752	19	45749508	45752310	1	Gm15491	predicted gene 15491 [Source:MGI Symbol;Acc:MGI:3782937]	antisense_RNA	ENSMUST00000133963
ENSMUSG00000019464	2.32486	2.77693	30	1.45076	15	1.29929	18	0.0412811	0	2.11384	0.670287	7.9314	2.98758	0.0154666	0.084493	8	83666678	83672753	1	Ptger1	prostaglandin E receptor 1 (subtype EP1) [Source:MGI Symbol;Acc:MGI:97793]	protein_coding	ENSMUST00000019608,ENSMUST00000159935,ENSMUST00000212519
ENSMUSG00000022591	4.11128	5.32625	58	11.0913	118	0.807668	11	1.19715	14	8.20875	1.00241	7.88467	2.97905	0.000224508	0.00657383	1	82233112	82235933	1	Gm9747	predicted gene 9747 [Source:MGI Symbol;Acc:MGI:3710571]	protein_coding	ENSMUST00000023262
ENSMUSG00000111390	1.17188	0.955993	10	1.82514	19	0.596972	8	0.0412811	0	1.39057	0.319127	7.83147	2.96928	0.0124299	0.0738694	9	27098551	27102343	1			antisense_RNA	ENSMUST00000217654
ENSMUSG00000033486	1.0836	1.04704	11	1.45076	15	0.52674	7	0.0412811	0	1.2489	0.284011	7.82231	2.9676	0.0207136	0.100404	2	121392631	121413792	-1	Catsper2	cation channel, sperm associated 2 [Source:MGI Symbol;Acc:MGI:2387404]	protein_coding	ENSMUST00000038073,ENSMUST00000123982,ENSMUST00000146521,ENSMUST00000154604
ENSMUSG00000038418	2.19845	2.04856	22	7.25378	77	0.456508	6	0.536654	6	4.65117	0.496581	7.77054	2.95802	0.00416753	0.0381634	18	34859823	34864984	1	Egr1	early growth response 1 [Source:MGI Symbol;Acc:MGI:95295]	protein_coding	ENSMUST00000064795,ENSMUST00000165033
ENSMUSG00000107358	0.61952	1.04704	11	1.26356	13	0.17558	2	0.123843	1	1.1553	0.149712	7.72356	2.94927	0.00881336	0.0602518	6	33433008	33434619	1	Gm43168	predicted gene 43168 [Source:MGI Symbol;Acc:MGI:5663305]	TEC	ENSMUST00000201039
ENSMUSG00000084033	0.579664	1.77542	19	0.0467986	0	0.035116	0	0.0412811	0	0.911107	0.0381986	7.69818	2.94452	0.318297	0.523841	2	181292148	181292935	1	Gm7645	predicted gene 7645 [Source:MGI Symbol;Acc:MGI:3646877]	processed_pseudogene	ENSMUST00000119008
ENSMUSG00000021567	1.20582	1.95751	21	2.19953	23	0.105348	1	0.784341	9	2.07852	0.444844	7.62456	2.93065	0.00353877	0.0348096	13	73818534	73847631	-1	Nkd2	naked cuticle 2 homolog (Drosophila) [Source:MGI Symbol;Acc:MGI:1919543]	protein_coding	ENSMUST00000022051,ENSMUST00000118096,ENSMUST00000138899,ENSMUST00000221679,ENSMUST00000222004
ENSMUSG00000103591	0.932568	1.86646	20	1.07637	11	0.737436	10	0.0412811	0	1.47141	0.389359	7.5637	2.91909	0.00932523	0.0619686	1	87897540	87900532	1	Gm38365	predicted gene, 38365 [Source:MGI Symbol;Acc:MGI:5611593]	TEC	ENSMUST00000195720
ENSMUSG00000032344	1.05605	1.77542	19	1.63795	17	0.245812	3	0.206405	2	1.70668	0.226109	7.53901	2.91437	0.0028154	0.0303198	9	78430526	78443237	-1	Mb21d1	Mab-21 domain containing 1 [Source:MGI Symbol;Acc:MGI:2442261]	protein_coding	ENSMUST00000034898,ENSMUST00000070742,ENSMUST00000127190
ENSMUSG00000023571	0.536718	1.32018	14	0.608381	6	0.316044	4	0.0412811	0	0.964281	0.178663	7.4953	2.90599	0.0402875	0.149668	4	155962318	155966629	1	C1qtnf12	C1q and tumor necrosis factor related 12 [Source:MGI Symbol;Acc:MGI:1914639]	protein_coding	ENSMUST00000024338,ENSMUST00000127222,ENSMUST00000149558
ENSMUSG00000107068	14.1669	2.50379	27	16.4263	175	2.21231	31	0.288968	3	9.46504	1.25064	7.44123	2.89554	0.166975	0.354176	7	127015051	127021097	-1	Gm42742	predicted gene 42742 [Source:MGI Symbol;Acc:MGI:5662879]	protein_coding	ENSMUST00000032918,ENSMUST00000161728,ENSMUST00000201606,ENSMUST00000202624,ENSMUST00000202798
ENSMUSG00000005958	10.4409	18.1639	199	14.18	151	0.948132	13	5.57295	67	16.1719	3.26054	7.42941	2.89325	0.0002913	0.00782806	16	21204755	21223305	1	Ephb3	Eph receptor B3 [Source:MGI Symbol;Acc:MGI:104770]	protein_coding	ENSMUST00000006112,ENSMUST00000159575,ENSMUST00000160053,ENSMUST00000161063
ENSMUSG00000031293	0.572129	0.591805	6	1.54435	16	0.035116	0	0.536654	6	1.06808	0.285885	7.41855	2.89114	0.0424827	0.154587	X	160768013	160799663	1	Rs1	retinoschisis (X-linked, juvenile) 1 (human) [Source:MGI Symbol;Acc:MGI:1336189]	protein_coding	ENSMUST00000033650,ENSMUST00000112368,ENSMUST00000150170
ENSMUSG00000064177	0.605633	0.864946	9	0.701979	7	0.245812	3	0.0412811	0	0.783462	0.143547	7.41731	2.8909	0.00712139	0.0525441	6	113716119	113719880	-1	Ghrl	ghrelin [Source:MGI Symbol;Acc:MGI:1930008]	protein_coding	ENSMUST00000064993,ENSMUST00000203363,ENSMUST00000203588,ENSMUST00000203770,ENSMUST00000204163,ENSMUST00000204191,ENSMUST00000204533
ENSMUSG00000115686	0.940187	1.32018	14	1.91874	20	0.948132	13	0.0412811	0	1.61946	0.494707	7.39298	2.88616	0.0124215	0.0738694	14	48134224	48137246	1			TEC	ENSMUST00000228432
ENSMUSG00000025735	0.73322	2.23065	24	0.421187	4	0.386276	5	0.0412811	0	1.32592	0.213779	7.32731	2.87328	0.0843403	0.233698	17	25834465	25837295	-1	Rhbdl1	rhomboid, veinlet-like 1 (Drosophila) [Source:MGI Symbol;Acc:MGI:2384891]	protein_coding	ENSMUST00000026831,ENSMUST00000183929,ENSMUST00000184865
ENSMUSG00000024677	0.499993	0.682852	7	1.07637	11	0.035116	0	0.454092	5	0.87961	0.244604	7.21699	2.8514	0.0203579	0.0992828	19	11516512	11531256	1	Ms4a6b	membrane-spanning 4-domains, subfamily A, member 6B [Source:MGI Symbol;Acc:MGI:1917024]	protein_coding	ENSMUST00000025580,ENSMUST00000159587,ENSMUST00000161157,ENSMUST00000161283,ENSMUST00000163078
ENSMUSG00000081488	2.27285	3.05007	33	4.35227	46	0.667204	9	0.37153	4	3.70117	0.519367	7.17686	2.84335	0.000960892	0.015181	1	88186662	88187519	1	Gm15368	predicted gene 15368 [Source:MGI Symbol;Acc:MGI:3707462]	unprocessed_pseudogene	ENSMUST00000120438
ENSMUSG00000074039	0.339398	0.500758	5	0.421187	4	0.035116	0	0.123843	1	0.460973	0.0794796	7.17457	2.84289	0.0517069	0.173552	9	114368303	114377229	1	4930520O04Rik	RIKEN cDNA 4930520O04 gene [Source:MGI Symbol;Acc:MGI:1922366]	processed_transcript	ENSMUST00000124664,ENSMUST00000131898,ENSMUST00000147689
ENSMUSG00000064357	327.583	475.402	5221	361.893	3866	104.681	1490	31.1672	377	418.648	67.924	7.16369	2.8407	0.0013784	0.0193185	MT	7927	8607	1	mt-Atp6	mitochondrially encoded ATP synthase 6 [Source:MGI Symbol;Acc:MGI:99927]	protein_coding	ENSMUST00000082408
ENSMUSG00000053024	0.351091	0.227617	2	0.32759	3	0.035116	0	0.0412811	0	0.277604	0.0381986	7.16006	2.83997	0.0513865	0.172936	1	132509427	132543256	-1	Cntn2	contactin 2 [Source:MGI Symbol;Acc:MGI:104518]	protein_coding	ENSMUST00000086521,ENSMUST00000186487,ENSMUST00000186530,ENSMUST00000188065,ENSMUST00000188143,ENSMUST00000188943,ENSMUST00000189528,ENSMUST00000190601
ENSMUSG00000107176	15.7925	5.78148	63	10.1553	108	18.6466	265	0.0412811	0	7.96839	9.34394	7.15899	2.83976	0.125696	0.296738	6	66875321	66875743	-1	Gm9794	predicted pseudogene 9794 [Source:MGI Symbol;Acc:MGI:3642653]	processed_pseudogene	ENSMUST00000202370
ENSMUSG00000085425	0.503453	1.32018	14	0.421187	4	0.245812	3	0.0412811	0	0.870684	0.143547	7.13295	2.8345	0.112693	0.278336	16	17152630	17153704	1	Gm15648	predicted gene 15648 [Source:MGI Symbol;Acc:MGI:3783092]	antisense_RNA	ENSMUST00000149681
ENSMUSG00000090996	0.44764	1.50227	16	0.0467986	0	0.035116	0	0.0412811	0	0.774537	0.0381986	7.07487	2.8227	0.213223	0.412086	2	164460967	164490760	1	Gm20458	predicted gene 20458 [Source:MGI Symbol;Acc:MGI:5141923]	protein_coding	ENSMUST00000164863
ENSMUSG00000097928	3.16519	3.50531	38	2.19953	23	1.15883	16	0.123843	1	2.85242	0.641336	6.89408	2.78536	0.00656995	0.0500568	8	32008504	32015759	1	Gm26578	predicted gene, 26578 [Source:MGI Symbol;Acc:MGI:5477072]	lincRNA	ENSMUST00000181702
ENSMUSG00000097004	0.590446	0.591805	6	0.32759	3	0.035116	0	0.123843	1	0.459698	0.0794796	6.89255	2.78504	0.0691849	0.20718	3	89337850	89347831	1	4731419I09Rik	RIKEN cDNA 4731419I09 gene [Source:MGI Symbol;Acc:MGI:3704222]	antisense_RNA	ENSMUST00000180791
ENSMUSG00000075525	0.952162	1.50227	16	1.45076	15	0.948132	13	0.0412811	0	1.47652	0.494707	6.87366	2.78108	0.0203772	0.0993429	2	14603990	14604611	-1	Gm10849	predicted gene 10849 [Source:MGI Symbol;Acc:MGI:3708655]	pseudogene	ENSMUST00000100397
ENSMUSG00000087067	0.536175	0.318664	3	0.98277	10	0.035116	0	0.206405	2	0.650717	0.120761	6.81585	2.76889	0.147937	0.32797	11	97020508	97026248	-1	Gm11532	predicted gene 11532 [Source:MGI Symbol;Acc:MGI:3713523]	processed_transcript	ENSMUST00000128111
ENSMUSG00000020604	0.926934	1.13809	12	0.701979	7	0.386276	5	0.0412811	0	0.920033	0.213779	6.71344	2.74705	0.0272627	0.117615	11	109473374	109573330	1	Arsg	arylsulfatase G [Source:MGI Symbol;Acc:MGI:1921258]	protein_coding	ENSMUST00000020928,ENSMUST00000106696,ENSMUST00000106697,ENSMUST00000136336,ENSMUST00000152252
ENSMUSG00000098275	0.785432	0.591805	6	1.07637	11	0.316044	4	0.0412811	0	0.834086	0.178663	6.62647	2.72824	0.0266907	0.116212	9	72606381	72607197	-1	Gm18014	predicted gene, 18014 [Source:MGI Symbol;Acc:MGI:5010199]	processed_pseudogene	ENSMUST00000183369
ENSMUSG00000110411	5.97664	3.05007	33	9.9681	106	0.596972	8	1.19715	14	6.50908	0.897062	6.62438	2.72778	0.0130018	0.0754347	8	45779228	45782316	1	Gm45457	predicted gene 45457 [Source:MGI Symbol;Acc:MGI:5791293]	TEC	ENSMUST00000209931
ENSMUSG00000112366	0.519661	1.41123	15	1.35716	14	0.105348	1	0.454092	5	1.38419	0.27972	6.57984	2.71805	0.0185828	0.094438	10	71168737	71182040	-1	C730027H18Rik	RIKEN cDNA C730027H18 gene [Source:MGI Symbol;Acc:MGI:2442303]	lincRNA	ENSMUST00000218381,ENSMUST00000219822,ENSMUST00000219843
ENSMUSG00000012889	0.657316	0.864946	9	0.32759	3	0.035116	0	0.206405	2	0.596268	0.120761	6.55173	2.71188	0.0479866	0.165707	8	84125989	84132527	1	Podnl1	podocan-like 1 [Source:MGI Symbol;Acc:MGI:2685352]	protein_coding	ENSMUST00000093380,ENSMUST00000147175
ENSMUSG00000102147	0.504805	1.04704	11	1.45076	15	0.737436	10	0.0412811	0	1.2489	0.389359	6.54462	2.71031	0.0567956	0.184198	3	51987631	51989847	-1	Gm38055	predicted gene, 38055 [Source:MGI Symbol;Acc:MGI:5611283]	TEC	ENSMUST00000195353
ENSMUSG00000112745	0.609723	0.773899	8	0.98277	10	0.386276	5	0.0412811	0	0.878335	0.213779	6.52503	2.70598	0.0394667	0.147533	10	70975506	70993040	-1			sense_intronic	ENSMUST00000219321
ENSMUSG00000031840	1.81576	2.77693	30	2.76112	29	0.245812	3	0.784341	9	2.76902	0.515076	6.52398	2.70575	0.000582049	0.0112475	8	70754679	70758677	1	Rab3a	RAB3A, member RAS oncogene family [Source:MGI Symbol;Acc:MGI:97843]	protein_coding	ENSMUST00000034301,ENSMUST00000110090,ENSMUST00000110092,ENSMUST00000110093,ENSMUST00000130468,ENSMUST00000143118
ENSMUSG00000114936	0.626564	1.50227	16	0.98277	10	0.035116	0	1.19715	14	1.24252	0.616134	6.52007	2.70489	0.0685587	0.206207	13	40723110	40725449	1			antisense_RNA	ENSMUST00000224038
ENSMUSG00000021675	0.975004	1.13809	12	1.91874	20	0.245812	3	0.206405	2	1.52841	0.226109	6.51046	2.70276	0.00496	0.0422454	13	95696853	95702739	1	F2rl2	coagulation factor II (thrombin) receptor-like 2 [Source:MGI Symbol;Acc:MGI:1298208]	protein_coding	ENSMUST00000022182
ENSMUSG00000111325	0.514369	0.409711	4	0.421187	4	0.035116	0	0.123843	1	0.415449	0.0794796	6.48329	2.69673	0.0388912	0.146318	9	122847019	122848418	-1			sense_intronic	ENSMUST00000213573
ENSMUSG00000097770	1.38383	1.22913	13	2.85471	30	1.65045	23	0.0412811	0	2.04192	0.845867	6.45851	2.6912	0.106158	0.26894	2	5137749	5230864	-1	Gm26776	predicted gene, 26776 [Source:MGI Symbol;Acc:MGI:5477270]	lincRNA	ENSMUST00000180479
ENSMUSG00000083277	2.44217	4.05159	44	4.25867	45	0.667204	9	0.619216	7	4.15513	0.64321	6.44582	2.68836	0.000287138	0.00780374	1	88191901	88192683	1	Gm15376	predicted gene 15376 [Source:MGI Symbol;Acc:MGI:3707460]	unprocessed_pseudogene	ENSMUST00000122258
ENSMUSG00000073985	0.783906	1.41123	15	0.889173	9	0.035116	0	1.03203	12	1.1502	0.533572	6.44444	2.68806	0.0272238	0.117501	7	101836503	101842771	1	Gm10602	predicted gene 10602 [Source:MGI Symbol;Acc:MGI:3708759]	antisense_RNA	ENSMUST00000098239,ENSMUST00000211428,ENSMUST00000211793
ENSMUSG00000022596	1.02864	0.682852	7	1.07637	11	0.386276	5	0.0412811	0	0.87961	0.213779	6.40705	2.67966	0.0149944	0.0828127	15	74724318	74728034	-1	Slurp1	secreted Ly6/Plaur domain containing 1 [Source:MGI Symbol;Acc:MGI:1930923]	protein_coding	ENSMUST00000023261,ENSMUST00000190433
ENSMUSG00000078486	0.852986	0.955993	10	0.701979	7	0.035116	0	0.536654	6	0.828986	0.285885	6.40039	2.67816	0.0360118	0.139469	4	156215868	156221307	1	Perm1	PPARGC1 and ESRR induced regulator, muscle 1 [Source:MGI Symbol;Acc:MGI:1921433]	protein_coding	ENSMUST00000105572
ENSMUSG00000111824	8.74849	12.7921	140	18.2046	194	1.43976	20	4.25195	51	15.4984	2.84585	6.39	2.67582	0.000225928	0.00658856	9	105087075	105090181	1			processed_pseudogene	ENSMUST00000215114
ENSMUSG00000038508	3.64669	5.05311	55	4.63306	49	0.737436	10	0.784341	9	4.84308	0.760888	6.37756	2.673	0.000118667	0.00457391	8	70629393	70632456	-1	Gdf15	growth differentiation factor 15 [Source:MGI Symbol;Acc:MGI:1346047]	protein_coding	ENSMUST00000003808,ENSMUST00000110103
ENSMUSG00000087132	1.43404	1.50227	16	1.63795	17	0.456508	6	0.123843	1	1.57011	0.290176	6.36647	2.67049	0.0281521	0.119732	19	4439003	4448332	1	A930001C03Rik	RIKEN cDNA A930001C03 gene [Source:MGI Symbol;Acc:MGI:2441838]	processed_transcript	ENSMUST00000132579,ENSMUST00000133871,ENSMUST00000136632,ENSMUST00000154407
ENSMUSG00000032417	0.87128	1.32018	14	1.63795	17	1.0886	15	0.0412811	0	1.47907	0.564939	6.35244	2.66731	0.0292498	0.122673	9	86571991	86574899	1	Rwdd2a	RWD domain containing 2A [Source:MGI Symbol;Acc:MGI:1916769]	protein_coding	ENSMUST00000034988,ENSMUST00000179212,ENSMUST00000185566
ENSMUSG00000060096	0.483807	1.32018	14	0.421187	4	0.035116	0	0.454092	5	0.870684	0.244604	6.33028	2.66227	0.194338	0.388469	18	64448519	64450014	-1	Amd-ps3	S-adenosylmethionine decarboxylase, pseudogene 3 [Source:MGI Symbol;Acc:MGI:3704487]	processed_pseudogene	ENSMUST00000072796
ENSMUSG00000053916	1.70208	5.41729	59	1.82514	19	4.6002	65	0.0412811	0	3.62122	2.32074	6.32857	2.66188	0.259372	0.46369	2	151029685	151039398	-1	Nanp	N-acetylneuraminic acid phosphatase [Source:MGI Symbol;Acc:MGI:1914561]	protein_coding	ENSMUST00000066640,ENSMUST00000140124
ENSMUSG00000106415	0.960665	1.77542	19	1.63795	17	0.105348	1	0.784341	9	1.70668	0.444844	6.27341	2.64925	0.0588519	0.188318	3	116629173	116630984	-1	Gm42893	predicted gene 42893 [Source:MGI Symbol;Acc:MGI:5663030]	antisense_RNA	ENSMUST00000198035
ENSMUSG00000105382	0.977882	1.59332	17	1.73155	18	0.245812	3	0.288968	3	1.66243	0.26739	6.25681	2.64543	0.00168389	0.0221089	5	124278307	124279912	-1	Gm43339	predicted gene 43339 [Source:MGI Symbol;Acc:MGI:5663476]	TEC	ENSMUST00000200032
ENSMUSG00000097330	0.385998	0.500758	5	0.514784	5	0.035116	0	0.206405	2	0.507771	0.120761	6.21811	2.63648	0.0954813	0.251924	18	37746559	37768242	-1	Gm26672	predicted gene, 26672 [Source:MGI Symbol;Acc:MGI:5477166]	processed_transcript	ENSMUST00000180922,ENSMUST00000180931,ENSMUST00000192501,ENSMUST00000192805
ENSMUSG00000089960	6.98899	11.6085	127	13.0568	139	1.01836	14	4.25195	51	12.3326	2.63516	6.21295	2.63528	3.65346e-05	0.00224347	1	88211959	88218997	1	Ugt1a1	UDP glucuronosyltransferase 1 family, polypeptide A1 [Source:MGI Symbol;Acc:MGI:98898]	protein_coding	ENSMUST00000073049
ENSMUSG00000110138	0.895353	1.50227	16	1.54435	16	1.22906	17	0.0412811	0	1.52331	0.635171	6.17503	2.62645	0.0390993	0.146809	8	91449521	91474598	-1	4831440D22Rik	RIKEN cDNA 4831440D22 gene [Source:MGI Symbol;Acc:MGI:2444771]	antisense_RNA	ENSMUST00000211287
ENSMUSG00000037196	1.01021	2.50379	27	1.73155	18	0.52674	7	0.206405	2	2.11767	0.366573	6.16419	2.62391	0.00484358	0.0417347	17	10403012	10840311	-1	Pacrg	PARK2 co-regulated [Source:MGI Symbol;Acc:MGI:1916560]	protein_coding	ENSMUST00000041463,ENSMUST00000160599
ENSMUSG00000100975	0.861456	1.13809	12	0.701979	7	0.456508	6	0.0412811	0	0.920033	0.248895	6.146	2.61965	0.0204016	0.0993946	12	104925501	104926689	-1	Gm28875	predicted gene 28875 [Source:MGI Symbol;Acc:MGI:5579581]	lincRNA	ENSMUST00000185486
ENSMUSG00000027335	0.617162	0.500758	5	0.98277	10	0.105348	1	0.123843	1	0.741764	0.114596	6.14462	2.61932	0.015854	0.0856893	2	131545850	131562283	-1	Adra1d	adrenergic receptor, alpha 1d [Source:MGI Symbol;Acc:MGI:106673]	protein_coding	ENSMUST00000103184
ENSMUSG00000104271	0.818028	1.04704	11	1.16996	12	0.035116	0	1.11459	13	1.1085	0.574853	6.12271	2.61417	0.0264045	0.115359	2	14966198	14967523	1	Gm37891	predicted gene, 37891 [Source:MGI Symbol;Acc:MGI:5611119]	TEC	ENSMUST00000195585
ENSMUSG00000046881	0.426856	1.22913	13	0.421187	4	0.035116	0	0.454092	5	0.825161	0.244604	6.10558	2.61013	0.0612599	0.192342	8	72107040	72118200	1	Olfr374	olfactory receptor 374 [Source:MGI Symbol;Acc:MGI:3030208]	protein_coding	ENSMUST00000209675,ENSMUST00000210435,ENSMUST00000210923
ENSMUSG00000056071	0.382505	0.682852	7	0.421187	4	0.17558	2	0.0412811	0	0.55202	0.108431	6.10179	2.60923	0.0282997	0.120019	3	90692632	90695721	-1	S100a9	S100 calcium binding protein A9 (calgranulin B) [Source:MGI Symbol;Acc:MGI:1338947]	protein_coding	ENSMUST00000069960,ENSMUST00000117167
ENSMUSG00000034413	67.4625	115.948	1273	100.196	1070	20.7536	295	14.985	181	108.072	17.8693	6.06233	2.59987	9.32522e-10	6.70343e-06	17	26414829	26446349	1	Neurl1b	neuralized E3 ubiquitin protein ligase 1B [Source:MGI Symbol;Acc:MGI:3643092]	protein_coding	ENSMUST00000053020,ENSMUST00000182897,ENSMUST00000183077
ENSMUSG00000048012	1.57214	2.86798	31	1.91874	20	0.17558	2	0.949465	11	2.39336	0.562523	6.04739	2.59631	0.0103489	0.0657765	7	44731480	44751050	-1	Zfp473	zinc finger protein 473 [Source:MGI Symbol;Acc:MGI:2442697]	protein_coding	ENSMUST00000060270,ENSMUST00000118162,ENSMUST00000120074,ENSMUST00000120798,ENSMUST00000126366,ENSMUST00000140599,ENSMUST00000149011
ENSMUSG00000062044	0.519236	0.773899	8	0.608381	6	0.105348	1	0.123843	1	0.69114	0.114596	6.03868	2.59423	0.0102388	0.0654155	7	45783738	45804144	1	Lmtk3	lemur tyrosine kinase 3 [Source:MGI Symbol;Acc:MGI:3039582]	protein_coding	ENSMUST00000072580,ENSMUST00000120005,ENSMUST00000209351,ENSMUST00000209617,ENSMUST00000209701,ENSMUST00000211127,ENSMUST00000211309,ENSMUST00000211609
ENSMUSG00000028017	1.27299	1.68437	18	0.795576	8	0.035116	0	1.27971	15	1.23997	0.657415	6.03206	2.59265	0.0331402	0.132798	3	129677565	129755316	-1	Egf	epidermal growth factor [Source:MGI Symbol;Acc:MGI:95290]	protein_coding	ENSMUST00000029653,ENSMUST00000197079,ENSMUST00000197250,ENSMUST00000197713,ENSMUST00000198093,ENSMUST00000198816,ENSMUST00000199209,ENSMUST00000199272,ENSMUST00000199615
ENSMUSG00000100005	0.911277	1.13809	12	2.01234	21	0.17558	2	0.37153	4	1.57521	0.273555	6.02733	2.59152	0.0093302	0.0619686	7	70364910	70489972	1	B130024G19Rik	RIKEN cDNA B130024G19 gene [Source:MGI Symbol;Acc:MGI:3604353]	processed_transcript	ENSMUST00000080024,ENSMUST00000189966,ENSMUST00000190320,ENSMUST00000191084,ENSMUST00000207952,ENSMUST00000208041
ENSMUSG00000050350	0.62623	0.318664	3	1.26356	13	0.245812	3	0.0412811	0	0.791113	0.143547	5.99121	2.58285	0.039398	0.147468	14	121911253	121915781	-1	Gpr18	G protein-coupled receptor 18 [Source:MGI Symbol;Acc:MGI:107859]	protein_coding	ENSMUST00000055475
ENSMUSG00000036882	0.97838	1.59332	17	1.35716	14	0.456508	6	0.123843	1	1.47524	0.290176	5.97661	2.57933	0.0118349	0.0718845	7	30522226	30535060	-1	Arhgap33	Rho GTPase activating protein 33 [Source:MGI Symbol;Acc:MGI:2673998]	protein_coding	ENSMUST00000044338,ENSMUST00000207637,ENSMUST00000207858,ENSMUST00000207860,ENSMUST00000208491,ENSMUST00000208522,ENSMUST00000208538,ENSMUST00000208723
ENSMUSG00000080731	0.609025	1.22913	13	0.608381	6	0.456508	6	0.0412811	0	0.918758	0.248895	5.95305	2.57363	0.0227414	0.105537	17	27784427	27785243	1	Rps2-ps9	ribosomal protein S2, pseudogene 9 [Source:MGI Symbol;Acc:MGI:3644037]	processed_pseudogene	ENSMUST00000121414
ENSMUSG00000101964	0.876841	1.59332	17	1.82514	19	0.386276	5	0.206405	2	1.70923	0.296341	5.93135	2.56836	0.00734682	0.0537022	1	156835287	156837924	-1	Gm28693	predicted gene 28693 [Source:MGI Symbol;Acc:MGI:5579399]	transcribed_processed_pseudogene	ENSMUST00000189622,ENSMUST00000190758
ENSMUSG00000082513	1.84445	2.95903	32	4.44586	47	0.948132	13	0.37153	4	3.70245	0.659831	5.92526	2.56688	0.000593943	0.0113919	1	88151038	88151881	1	Gm15374	predicted gene 15374 [Source:MGI Symbol;Acc:MGI:3707463]	unprocessed_pseudogene	ENSMUST00000119313
ENSMUSG00000099146	0.617457	1.22913	13	1.16996	12	0.316044	4	0.123843	1	1.19955	0.219944	5.91568	2.56454	0.0176624	0.0917343	3	138210716	138240405	-1	0610031O16Rik	RIKEN cDNA 0610031O16 gene [Source:MGI Symbol;Acc:MGI:1915619]	antisense_RNA	ENSMUST00000183783,ENSMUST00000184166,ENSMUST00000185046,ENSMUST00000185122
ENSMUSG00000033763	0.956986	1.13809	12	0.233993	2	0.17558	2	0.0412811	0	0.68604	0.108431	5.90346	2.56156	0.035564	0.138452	8	110721476	110741400	1	Mtss1l	metastasis suppressor 1-like [Source:MGI Symbol;Acc:MGI:3039591]	protein_coding	ENSMUST00000052457,ENSMUST00000133848,ENSMUST00000141302,ENSMUST00000141527,ENSMUST00000144041,ENSMUST00000149273
ENSMUSG00000094365	1.57355	1.86646	20	2.01234	21	0.245812	3	0.454092	5	1.9394	0.349952	5.89929	2.56054	0.0131975	0.0760786	7	30641001	30664937	-1	Gm21982	predicted gene 21982 [Source:MGI Symbol;Acc:MGI:5439451]	processed_transcript	ENSMUST00000146232
ENSMUSG00000098369	0.351217	1.04704	11	0.0467986	0	0.035116	0	0.0412811	0	0.546919	0.0381986	5.89471	2.55942	0.237807	0.440531	14	26156036	26163648	1	Gm2274	predicted gene 2274 [Source:MGI Symbol;Acc:MGI:3780444]	unprocessed_pseudogene	ENSMUST00000184539
ENSMUSG00000093668	0.733794	1.04704	11	1.16996	12	0.17558	2	0.206405	2	1.1085	0.190993	5.83501	2.54473	0.01524	0.083692	13	78024902	78026295	1	Pou5f2	POU domain class 5, transcription factor 2 [Source:MGI Symbol;Acc:MGI:1922757]	protein_coding	ENSMUST00000175955
ENSMUSG00000031842	1.09999	1.22913	13	1.07637	11	0.035116	0	1.36228	16	1.15275	0.698696	5.80105	2.53631	0.0465967	0.163196	8	70723720	70751186	1	Pde4c	phosphodiesterase 4C, cAMP specific [Source:MGI Symbol;Acc:MGI:99556]	protein_coding	ENSMUST00000034307,ENSMUST00000110095,ENSMUST00000123739,ENSMUST00000128685,ENSMUST00000134693,ENSMUST00000149272,ENSMUST00000224874
ENSMUSG00000097197	1.17949	0.773899	8	1.82514	19	0.035116	0	1.44484	17	1.29952	0.739977	5.79951	2.53593	0.0697774	0.208303	X	48276792	48285426	-1	9530027J09Rik	RIKEN cDNA 9530027J09 gene [Source:MGI Symbol;Acc:MGI:4820557]	lincRNA	ENSMUST00000180584
ENSMUSG00000083500	0.488714	1.04704	11	0.514784	5	0.035116	0	0.536654	6	0.780912	0.285885	5.74795	2.52305	0.181199	0.37205	7	41490351	41491721	1	Gm15470	predicted gene 15470 [Source:MGI Symbol;Acc:MGI:3641891]	processed_pseudogene	ENSMUST00000119135
ENSMUSG00000020889	4.52685	5.50834	60	7.34738	78	0.737436	10	1.77509	21	6.42786	1.25626	5.71502	2.51476	4.04972e-05	0.00233827	11	98767932	98775333	-1	Nr1d1	nuclear receptor subfamily 1, group D, member 1 [Source:MGI Symbol;Acc:MGI:2444210]	protein_coding	ENSMUST00000064941,ENSMUST00000139220
ENSMUSG00000112523	0.441136	0.318664	3	0.421187	4	0.035116	0	0.123843	1	0.369926	0.0794796	5.71091	2.51372	0.0527309	0.175489	10	106183021	106183891	1			TEC	ENSMUST00000220086
ENSMUSG00000081605	1.05681	1.59332	17	1.35716	14	0.316044	4	0.206405	2	1.47524	0.261225	5.69645	2.51006	0.00893887	0.0607115	16	38512565	38514296	1	Gm15953	predicted gene 15953 [Source:MGI Symbol;Acc:MGI:3802150]	processed_pseudogene	ENSMUST00000117656
ENSMUSG00000032657	1.8303	3.6874	40	1.63795	17	0.316044	4	0.619216	7	2.66268	0.46763	5.693	2.50919	0.00279654	0.0302073	3	89183143	89189295	1	Fam189b	family with sequence similarity 189, member B [Source:MGI Symbol;Acc:MGI:1915771]	protein_coding	ENSMUST00000041913,ENSMUST00000117278,ENSMUST00000119707,ENSMUST00000125501,ENSMUST00000126115,ENSMUST00000127982,ENSMUST00000136209,ENSMUST00000140473,ENSMUST00000147696,ENSMUST00000155033
ENSMUSG00000097497	0.945217	1.68437	18	1.54435	16	0.596972	8	0.123843	1	1.61436	0.360408	5.6844	2.50701	0.00609889	0.0477402	X	19224789	19237856	-1	Gm26652	predicted gene, 26652 [Source:MGI Symbol;Acc:MGI:5477146]	lincRNA	ENSMUST00000180592,ENSMUST00000181672
ENSMUSG00000097625	0.484738	0.318664	3	2.19953	23	0.456508	6	0.0412811	0	1.2591	0.248895	5.68316	2.50669	0.156261	0.339873	17	70878078	71393284	1	Gm26561	predicted gene, 26561 [Source:MGI Symbol;Acc:MGI:5477055]	lincRNA	ENSMUST00000180743
ENSMUSG00000037563	162.129	115.857	1272	134.078	1432	11.8341	168	43.3864	525	124.968	27.6103	5.6628	2.50152	8.30905e-06	0.000971214	7	28350652	28353155	1	Rps16	ribosomal protein S16 [Source:MGI Symbol;Acc:MGI:98118]	protein_coding	ENSMUST00000082134,ENSMUST00000152918,ENSMUST00000155805
ENSMUSG00000041445	0.521478	0.682852	7	0.514784	5	0.245812	3	0.0412811	0	0.598818	0.143547	5.6456	2.49713	0.0648013	0.199028	14	34375465	34404287	1	Mmrn2	multimerin 2 [Source:MGI Symbol;Acc:MGI:2385618]	protein_coding	ENSMUST00000111908,ENSMUST00000227130
ENSMUSG00000115232	0.348397	0.955993	10	0.0467986	0	0.035116	0	0.0412811	0	0.501396	0.0381986	5.6301	2.49316	0.182953	0.374743	14	55629076	55637895	-1			protein_coding	ENSMUST00000156420
ENSMUSG00000102685	0.472101	0.409711	4	0.514784	5	0.035116	0	0.206405	2	0.462248	0.120761	5.61899	2.49031	0.0951997	0.251489	1	57520831	57523642	-1	Gm37373	predicted gene, 37373 [Source:MGI Symbol;Acc:MGI:5610601]	TEC	ENSMUST00000194005
ENSMUSG00000069171	1.12038	1.50227	16	1.91874	20	0.316044	4	0.288968	3	1.71051	0.302506	5.59612	2.48443	0.00124104	0.0182812	13	78188973	78199757	-1	Nr2f1	nuclear receptor subfamily 2, group F, member 1 [Source:MGI Symbol;Acc:MGI:1352451]	protein_coding	ENSMUST00000091458,ENSMUST00000125176,ENSMUST00000127137,ENSMUST00000135284,ENSMUST00000150498,ENSMUST00000224798
ENSMUSG00000097469	1.99784	2.59484	28	1.82514	19	2.91463	41	0.0412811	0	2.20999	1.47796	5.57355	2.4786	0.107288	0.270347	9	20432760	20563282	1	Gm26733	predicted gene, 26733 [Source:MGI Symbol;Acc:MGI:5477227]	lincRNA	ENSMUST00000180846
ENSMUSG00000054206	0.56176	0.591805	6	1.16996	12	0.17558	2	0.123843	1	0.880885	0.149712	5.57306	2.47847	0.0216342	0.102822	10	79689020	79695261	1	Gzmm	granzyme M (lymphocyte met-ase 1) [Source:MGI Symbol;Acc:MGI:99549]	protein_coding	ENSMUST00000020549,ENSMUST00000151213
ENSMUSG00000038963	69.2465	96.8284	1063	66.1264	706	21.1047	300	9.37081	113	81.4774	15.2378	5.56489	2.47635	4.9922e-06	0.000694423	2	180456245	180474867	1	Slco4a1	solute carrier organic anion transporter family, member 4a1 [Source:MGI Symbol;Acc:MGI:1351866]	protein_coding	ENSMUST00000038225,ENSMUST00000038259,ENSMUST00000128367,ENSMUST00000138446,ENSMUST00000139902
ENSMUSG00000032648	0.994246	1.22913	13	0.701979	7	0.035116	0	0.949465	11	0.965556	0.49229	5.55935	2.47492	0.049817	0.169441	19	6384399	6398459	1	Pygm	muscle glycogen phosphorylase [Source:MGI Symbol;Acc:MGI:97830]	protein_coding	ENSMUST00000035269,ENSMUST00000113483,ENSMUST00000139775,ENSMUST00000142755
ENSMUSG00000104339	3.67498	6.32776	69	7.53457	80	1.0886	15	1.44484	17	6.93117	1.26672	5.55276	2.4732	0.000564299	0.011008	3	52057285	52064244	-1	C130089K02Rik	RIKEN cDNA C130089K02 gene [Source:MGI Symbol;Acc:MGI:2444420]	TEC	ENSMUST00000194534
ENSMUSG00000037974	0.706693	0.13657	1	0.32759	3	0.035116	0	0.0412811	0	0.23208	0.0381986	5.53392	2.4683	0.102812	0.263593	7	141788972	141819231	1	Muc5ac	mucin 5, subtypes A and C, tracheobronchial/gastric [Source:MGI Symbol;Acc:MGI:104697]	protein_coding	ENSMUST00000041924,ENSMUST00000155534,ENSMUST00000163321
ENSMUSG00000112770	0.513453	0.682852	7	0.795576	8	0.386276	5	0.0412811	0	0.739214	0.213779	5.51731	2.46396	0.0271079	0.117257	12	4222102	4223361	1			TEC	ENSMUST00000220315
ENSMUSG00000107499	1.37104	1.68437	18	1.63795	17	0.667204	9	0.123843	1	1.66116	0.395524	5.51678	2.46383	0.0203468	0.0992624	6	83101601	83108394	1	Ccdc142	coiled-coil domain containing 142 [Source:MGI Symbol;Acc:MGI:3045292]	protein_coding	ENSMUST00000101254,ENSMUST00000134891,ENSMUST00000203533
ENSMUSG00000075402	1.94548	3.8695	42	2.85471	30	1.15883	16	0.288968	3	3.3621	0.723898	5.51584	2.46358	0.006653	0.0504484	15	101884351	101892920	-1	Krt76	keratin 76 [Source:MGI Symbol;Acc:MGI:1924305]	protein_coding	ENSMUST00000100179
ENSMUSG00000113918	0.68989	0.682852	7	0.98277	10	0.17558	2	0.123843	1	0.832811	0.149712	5.49594	2.45837	0.0302651	0.125323	12	87149475	87155486	-1	Gm6566	predicted gene 6566 [Source:MGI Symbol;Acc:MGI:3647745]	antisense_RNA	ENSMUST00000221468
ENSMUSG00000030409	1.51478	2.41274	26	2.01234	21	0.17558	2	1.03203	12	2.21254	0.603804	5.45596	2.44783	0.00355608	0.0348743	7	19083849	19093821	1	Dmpk	dystrophia myotonica-protein kinase [Source:MGI Symbol;Acc:MGI:94906]	protein_coding	ENSMUST00000032568,ENSMUST00000108473,ENSMUST00000108474,ENSMUST00000122999,ENSMUST00000126264,ENSMUST00000128422,ENSMUST00000132115,ENSMUST00000135839,ENSMUST00000137219,ENSMUST00000140742,ENSMUST00000142725,ENSMUST00000143938,ENSMUST00000147215,ENSMUST00000148380,ENSMUST00000148472,ENSMUST00000149188,ENSMUST00000152050,ENSMUST00000154199
ENSMUSG00000021835	8.25625	11.5174	126	15.1159	161	1.86115	26	3.26121	39	13.3167	2.56118	5.45206	2.4468	3.41079e-05	0.00217058	14	46383520	46390669	-1	Bmp4	bone morphogenetic protein 4 [Source:MGI Symbol;Acc:MGI:88180]	protein_coding	ENSMUST00000074077,ENSMUST00000100676,ENSMUST00000135408,ENSMUST00000226759
ENSMUSG00000063447	1.36109	2.59484	28	2.66752	28	0.245812	3	1.03203	12	2.63118	0.63892	5.45066	2.44643	0.00672551	0.050784	5	107830099	107831776	1	Ube2d2b	ubiquitin-conjugating enzyme E2D 2B [Source:MGI Symbol;Acc:MGI:1920568]	protein_coding	ENSMUST00000072578
ENSMUSG00000044103	0.836812	0.955993	10	0.98277	10	0.667204	9	0.0412811	0	0.969382	0.354243	5.43674	2.44274	0.0612956	0.192412	2	24186476	24193568	1	Il1f9	interleukin 1 family, member 9 [Source:MGI Symbol;Acc:MGI:2449929]	protein_coding	ENSMUST00000057567
ENSMUSG00000082148	0.827716	0.591805	6	1.16996	12	0.035116	0	0.784341	9	0.880885	0.409728	5.41069	2.43581	0.0422817	0.15409	11	60343245	60344206	1	Gm12266	predicted gene 12266 [Source:MGI Symbol;Acc:MGI:3650880]	processed_pseudogene	ENSMUST00000120311
ENSMUSG00000088008	0.572046	0.955993	10	0.233993	2	0.17558	2	0.0412811	0	0.594993	0.108431	5.40557	2.43445	0.12168	0.290963	5	135053988	135054116	-1	Gm25492	predicted gene, 25492 [Source:MGI Symbol;Acc:MGI:5455269]	scaRNA	ENSMUST00000157383
ENSMUSG00000054203	0.430738	0.318664	3	1.07637	11	0.035116	0	0.37153	4	0.697516	0.203323	5.39931	2.43277	0.0782752	0.223727	1	174011998	174031810	-1	Ifi205	interferon activated gene 205 [Source:MGI Symbol;Acc:MGI:101847]	protein_coding	ENSMUST00000059226,ENSMUST00000192166
ENSMUSG00000113662	0.483477	0.682852	7	0.889173	9	0.105348	1	0.206405	2	0.786013	0.155877	5.36749	2.42425	0.0388652	0.146274	12	110599745	110601963	-1	Gm35558	predicted gene, 35558 [Source:MGI Symbol;Acc:MGI:5594717]	TEC	ENSMUST00000222675
ENSMUSG00000112690	0.642662	0.318664	3	1.26356	13	0.035116	0	0.454092	5	0.791113	0.244604	5.31702	2.41062	0.139347	0.316091	12	55217176	55226072	-1	Gm2446	predicted gene 2446 [Source:MGI Symbol;Acc:MGI:3780613]	unprocessed_pseudogene	ENSMUST00000220144
ENSMUSG00000039621	4.56129	3.59635	39	2.19953	23	0.737436	10	0.37153	4	2.89794	0.554483	5.27948	2.40039	0.00152808	0.0206858	2	166566342	166713832	-1	Prex1	phosphatidylinositol-3,4,5-trisphosphate-dependent Rac exchange factor 1 [Source:MGI Symbol;Acc:MGI:3040696]	protein_coding	ENSMUST00000036719,ENSMUST00000099080,ENSMUST00000109246,ENSMUST00000127553,ENSMUST00000136564,ENSMUST00000136974,ENSMUST00000140624,ENSMUST00000152238
ENSMUSG00000100937	1.3899	2.59484	28	0.795576	8	0.17558	2	0.454092	5	1.69521	0.314836	5.2585	2.39465	0.0126483	0.0744959	19	5502767	5503787	-1	1700020D05Rik	RIKEN cDNA 1700020D05 gene [Source:MGI Symbol;Acc:MGI:1922805]	protein_coding	ENSMUST00000189704
ENSMUSG00000036687	0.784825	0.955993	10	1.16996	12	0.316044	4	0.123843	1	1.06298	0.219944	5.20998	2.38128	0.0411508	0.151399	5	139802485	139819917	-1	Tmem184a	transmembrane protein 184a [Source:MGI Symbol;Acc:MGI:2385897]	protein_coding	ENSMUST00000044002,ENSMUST00000110832,ENSMUST00000132677,ENSMUST00000146780,ENSMUST00000147328
ENSMUSG00000085169	0.789176	0.500758	5	1.54435	16	0.596972	8	0.0412811	0	1.02256	0.319127	5.20128	2.37887	0.0444803	0.159038	16	91688911	91715642	1	Gm10785	predicted gene 10785 [Source:MGI Symbol;Acc:MGI:3642149]	processed_transcript	ENSMUST00000156242
ENSMUSG00000085471	1.79131	4.41578	48	2.19953	23	0.667204	9	0.536654	6	3.30766	0.601929	5.1951	2.37715	0.00384226	0.0364141	2	90479236	90488425	1	4933423P22Rik	RIKEN cDNA 4933423P22 gene [Source:MGI Symbol;Acc:MGI:1918408]	antisense_RNA	ENSMUST00000126219,ENSMUST00000126953
ENSMUSG00000097354	0.761756	0.955993	10	0.889173	9	0.667204	9	0.0412811	0	0.922583	0.354243	5.17415	2.37132	0.0587293	0.188177	6	129208412	129238725	-1	2310001H17Rik	RIKEN cDNA 2310001H17 gene [Source:MGI Symbol;Acc:MGI:1923682]	lincRNA	ENSMUST00000180379,ENSMUST00000181238,ENSMUST00000181517,ENSMUST00000203780,ENSMUST00000204328,ENSMUST00000205051
ENSMUSG00000085337	1.10081	0.864946	9	0.98277	10	0.667204	9	0.0412811	0	0.923858	0.354243	5.1686	2.36977	0.0395707	0.147807	16	91611468	91623861	1	Gm15964	predicted gene 15964 [Source:MGI Symbol;Acc:MGI:3802003]	processed_transcript	ENSMUST00000138207
ENSMUSG00000002083	5.49621	9.78755	107	6.4114	68	2.77417	39	0.784341	9	8.09948	1.77925	5.15541	2.36609	0.000512276	0.0107136	7	16308393	16318205	1	Bbc3	BCL2 binding component 3 [Source:MGI Symbol;Acc:MGI:2181667]	protein_coding	ENSMUST00000002152,ENSMUST00000136781,ENSMUST00000147267,ENSMUST00000209688
ENSMUSG00000097047	0.653846	0.591805	6	0.514784	5	0.035116	0	0.37153	4	0.553295	0.203323	5.12354	2.35714	0.0343477	0.135329	17	84954967	84957710	-1	1110020A21Rik	RIKEN cDNA 1110020A21 gene [Source:MGI Symbol;Acc:MGI:1915781]	lincRNA	ENSMUST00000181147
ENSMUSG00000036826	1.14257	2.86798	31	1.26356	13	0.316044	4	0.454092	5	2.06577	0.385068	5.10193	2.35104	0.025564	0.113466	7	30565427	30567962	1	Igflr1	IGF-like family receptor 1 [Source:MGI Symbol;Acc:MGI:3655979]	protein_coding	ENSMUST00000043850,ENSMUST00000172251
ENSMUSG00000085246	0.719405	0.409711	4	0.701979	7	0.245812	3	0.0412811	0	0.555845	0.143547	5.08564	2.34643	0.0373564	0.142573	11	88356291	88363947	1	Gm15893	predicted gene 15893 [Source:MGI Symbol;Acc:MGI:3801832]	antisense_RNA	ENSMUST00000143208
ENSMUSG00000087639	2.02678	1.68437	18	1.91874	20	2.42301	34	0.0412811	0	1.80156	1.23214	5.06885	2.34166	0.133466	0.307014	14	33365951	33370143	-1	Gm15512	predicted gene 15512 [Source:MGI Symbol;Acc:MGI:3782960]	antisense_RNA	ENSMUST00000137359
ENSMUSG00000082016	13.2245	0.773899	8	0.0467986	0	0.035116	0	0.0412811	0	0.410349	0.0381986	5.05982	2.33909	0.656376	0.799654	7	27469771	27470535	-1	Pgam1-ps2	phosphoglycerate mutase 1, pseudogene 2 [Source:MGI Symbol;Acc:MGI:3645709]	processed_pseudogene	ENSMUST00000117129
ENSMUSG00000109317	1.41962	1.59332	17	1.82514	19	0.386276	5	0.288968	3	1.70923	0.337622	5.05865	2.33875	0.00677401	0.0510429	7	48796302	48799409	1	Gm45041	predicted gene 45041 [Source:MGI Symbol;Acc:MGI:5753617]	TEC	ENSMUST00000207366
ENSMUSG00000097316	0.636457	0.773899	8	0.608381	6	0.035116	0	0.619216	7	0.69114	0.327166	5.00996	2.3248	0.0512558	0.172658	1	192136896	192151026	1	Gm10516	predicted gene 10516 [Source:MGI Symbol;Acc:MGI:3641979]	antisense_RNA	ENSMUST00000180598,ENSMUST00000195083
ENSMUSG00000106822	0.783538	0.955993	10	1.07637	11	0.316044	4	0.123843	1	1.01618	0.219944	4.9995	2.32178	0.00696758	0.0518762	6	17717578	17720513	1	Gm43533	predicted gene 43533 [Source:MGI Symbol;Acc:MGI:5663670]	TEC	ENSMUST00000202933
ENSMUSG00000106035	0.731252	1.59332	17	0.795576	8	0.245812	3	0.206405	2	1.19445	0.226109	4.99421	2.32026	0.0574697	0.185628	5	104044619	104047397	-1	Gm43545	predicted gene 43545 [Source:MGI Symbol;Acc:MGI:5663682]	TEC	ENSMUST00000196765
ENSMUSG00000039759	2.39319	3.23217	35	2.66752	28	2.35277	33	0.123843	1	2.94984	1.23831	4.98455	2.31746	0.0154682	0.084493	4	151982639	151988997	-1	Thap3	THAP domain containing, apoptosis associated protein 3 [Source:MGI Symbol;Acc:MGI:1917126]	protein_coding	ENSMUST00000036680,ENSMUST00000105665,ENSMUST00000146471
ENSMUSG00000035085	2.95458	3.59635	39	3.04191	32	0.52674	7	0.866903	10	3.31913	0.696822	4.97554	2.31485	0.00394885	0.0370337	11	83437677	83441233	1	1700020L24Rik	RIKEN cDNA 1700020L24 gene [Source:MGI Symbol;Acc:MGI:1913580]	protein_coding	ENSMUST00000037378,ENSMUST00000188702
ENSMUSG00000111585	0.618673	0.500758	5	1.82514	19	0.105348	1	0.37153	4	1.16295	0.238439	4.9602	2.3104	0.0883631	0.24015	10	48566168	48569999	1			processed_pseudogene	ENSMUST00000213397
ENSMUSG00000083246	1.40028	1.41123	15	1.91874	20	0.105348	1	1.19715	14	1.66498	0.65125	4.95575	2.3091	0.0138992	0.0788242	4	12114284	12116236	1	Gm11839	predicted gene 11839 [Source:MGI Symbol;Acc:MGI:3651162]	processed_pseudogene	ENSMUST00000120647
ENSMUSG00000108484	3.98365	2.50379	27	6.03702	64	0.105348	1	7.637	92	4.2704	3.87117	4.94887	2.3071	0.0699129	0.208578	6	83548859	83550381	-1	Gm18537	predicted gene, 18537 [Source:MGI Symbol;Acc:MGI:5010722]	transcribed_processed_pseudogene	ENSMUST00000205709,ENSMUST00000206215,ENSMUST00000206792
ENSMUSG00000037211	4.71559	7.96661	87	9.03212	96	1.22906	17	2.51815	30	8.49937	1.8736	4.93976	2.30444	2.07482e-05	0.00163899	3	37639947	37644598	1	Spry1	sprouty homolog 1 (Drosophila) [Source:MGI Symbol;Acc:MGI:1345139]	protein_coding	ENSMUST00000038569,ENSMUST00000108107,ENSMUST00000108109
ENSMUSG00000029167	7.1846	12.4279	136	13.3376	142	2.14208	30	3.26121	39	12.8828	2.70164	4.93932	2.30431	3.61718e-05	0.00223194	5	51454250	51567726	-1	Ppargc1a	peroxisome proliferative activated receptor, gamma, coactivator 1 alpha [Source:MGI Symbol;Acc:MGI:1342774]	protein_coding	ENSMUST00000031059,ENSMUST00000127135,ENSMUST00000132734,ENSMUST00000151104,ENSMUST00000196968
ENSMUSG00000106106	2784.75	3927.08	43132	7723.96	82523	1570.21	22357	789.171	9558	5825.52	1179.69	4.92569	2.30033	0.00141553	0.0196412	17	39846353	39848827	-1			rRNA	ENSMUST00000198477,ENSMUST00000205406
ENSMUSG00000033327	40.3943	52.0333	571	37.6728	402	9.58667	136	8.38006	101	44.8531	8.98337	4.92299	2.29953	2.69608e-07	0.000116119	17	34670535	34719815	1	Tnxb	tenascin XB [Source:MGI Symbol;Acc:MGI:1932137]	protein_coding	ENSMUST00000087399,ENSMUST00000168533
ENSMUSG00000032776	0.713145	0.955993	10	1.16996	12	0.948132	13	0.0412811	0	1.06298	0.494707	4.91774	2.298	0.0776442	0.222885	7	72077830	72306608	-1	Mctp2	multiple C2 domains, transmembrane 2 [Source:MGI Symbol;Acc:MGI:2685335]	protein_coding	ENSMUST00000079323,ENSMUST00000205410,ENSMUST00000206466,ENSMUST00000206755,ENSMUST00000206976
ENSMUSG00000100084	0.73546	0.955993	10	0.795576	8	0.245812	3	0.123843	1	0.875784	0.184828	4.91541	2.29731	0.0146666	0.0815396	15	99972164	99973287	-1	2310068J16Rik	RIKEN cDNA 2310068J16 gene [Source:MGI Symbol;Acc:MGI:1917531]	antisense_RNA	ENSMUST00000188271
ENSMUSG00000053889	0.50242	0.318664	3	1.07637	11	0.035116	0	0.454092	5	0.697516	0.244604	4.91181	2.29626	0.165558	0.352312	9	34918233	34929509	-1	Kirrel3os	kin of IRRE like 3 (Drosophila), opposite strand [Source:MGI Symbol;Acc:MGI:3045250]	antisense_RNA	ENSMUST00000066604
ENSMUSG00000091531	0.667371	0.500758	5	0.795576	8	0.035116	0	0.536654	6	0.648167	0.285885	4.91171	2.29623	0.0597647	0.189932	17	37311795	37317054	-1	Olfr102	olfactory receptor 102 [Source:MGI Symbol;Acc:MGI:2177485]	protein_coding	ENSMUST00000169373,ENSMUST00000217590
ENSMUSG00000025064	0.767602	0.773899	8	0.98277	10	0.667204	9	0.0412811	0	0.878335	0.354243	4.8861	2.28868	0.051089	0.172379	19	47646344	47692094	-1	Col17a1	collagen, type XVII, alpha 1 [Source:MGI Symbol;Acc:MGI:88450]	protein_coding	ENSMUST00000026045,ENSMUST00000086923,ENSMUST00000145254,ENSMUST00000151102
ENSMUSG00000093726	0.893154	2.04856	22	1.82514	19	0.52674	7	0.288968	3	1.93685	0.407854	4.87472	2.28532	0.00481934	0.0416575	14	67673177	67675106	-1	Gm20667	predicted gene 20667 [Source:MGI Symbol;Acc:MGI:5313114]	sense_overlapping	ENSMUST00000175674
ENSMUSG00000098488	1.58667	0.773899	8	2.29313	24	0.105348	1	0.784341	9	1.53351	0.444844	4.86852	2.28348	0.0922319	0.246747	2	120033417	120043030	1	Pla2g4b	phospholipase A2, group IVB (cytosolic) [Source:MGI Symbol;Acc:MGI:2384819]	protein_coding	ENSMUST00000126150,ENSMUST00000130018,ENSMUST00000134380,ENSMUST00000136042,ENSMUST00000143794,ENSMUST00000153571
ENSMUSG00000099879	0.554089	1.59332	17	0.514784	5	0.737436	10	0.0412811	0	1.05405	0.389359	4.84709	2.27712	0.0563687	0.183351	9	106309944	106335833	-1	Gm29123	predicted gene 29123 [Source:MGI Symbol;Acc:MGI:5579829]	antisense_RNA	ENSMUST00000185808
ENSMUSG00000034579	1.12791	2.1396	23	1.91874	20	0.17558	2	1.11459	13	2.02917	0.645085	4.83775	2.27434	0.0122629	0.0734291	11	3488284	3499350	1	Pla2g3	phospholipase A2, group III [Source:MGI Symbol;Acc:MGI:2444945]	protein_coding	ENSMUST00000044682,ENSMUST00000064265,ENSMUST00000151860
ENSMUSG00000100980	0.72954	0.500758	5	0.514784	5	0.245812	3	0.0412811	0	0.507771	0.143547	4.82704	2.27114	0.068205	0.205535	1	91798528	91802937	-1	Gm29100	predicted gene 29100 [Source:MGI Symbol;Acc:MGI:5579806]	antisense_RNA	ENSMUST00000187564
ENSMUSG00000034990	0.41675	1.13809	12	0.233993	2	0.035116	0	0.37153	4	0.68604	0.203323	4.82462	2.27041	0.114241	0.280856	7	121081650	121163097	1	Otoa	otoancorin [Source:MGI Symbol;Acc:MGI:2149209]	protein_coding	ENSMUST00000047025,ENSMUST00000163275,ENSMUST00000165409,ENSMUST00000168311,ENSMUST00000170106,ENSMUST00000171880,ENSMUST00000207598
ENSMUSG00000037363	0.697823	0.955993	10	1.07637	11	0.105348	1	0.454092	5	1.01618	0.27972	4.81872	2.26865	0.0153554	0.0841649	8	25578490	25597582	-1	Letm2	leucine zipper-EF-hand containing transmembrane protein 2 [Source:MGI Symbol;Acc:MGI:2444979]	protein_coding	ENSMUST00000079160,ENSMUST00000209539,ENSMUST00000209734,ENSMUST00000209982,ENSMUST00000210221,ENSMUST00000210234,ENSMUST00000210321,ENSMUST00000210616,ENSMUST00000210810,ENSMUST00000210914,ENSMUST00000211001,ENSMUST00000211133,ENSMUST00000211422
ENSMUSG00000104795	0.496904	0.409711	4	0.514784	5	0.035116	0	0.288968	3	0.462248	0.162042	4.79171	2.26054	0.121571	0.290866	3	96724526	96725320	-1	Gm42783	predicted gene 42783 [Source:MGI Symbol;Acc:MGI:5662920]	TEC	ENSMUST00000197075
ENSMUSG00000098998	0.688439	1.13809	12	0.701979	7	0.737436	10	0.0412811	0	0.920033	0.389359	4.76724	2.25315	0.121534	0.290827	15	62038029	62038201	1	Gm27913	predicted gene, 27913 [Source:MGI Symbol;Acc:MGI:5531295]	misc_RNA	ENSMUST00000184473
ENSMUSG00000071516	68.963	116.768	1282	55.7371	595	39.5055	562	6.64625	80	86.2524	23.0759	4.75421	2.2492	0.00485995	0.0417546	13	21716422	21716814	1	Hist1h2ai	histone cluster 1, H2ai [Source:MGI Symbol;Acc:MGI:2448457]	protein_coding	ENSMUST00000070124
ENSMUSG00000070000	1.66334	0.591805	6	1.63795	17	0.8779	12	0.0412811	0	1.11488	0.459591	4.74817	2.24737	0.0716464	0.211966	8	71708387	71725716	-1	Fcho1	FCH domain only 1 [Source:MGI Symbol;Acc:MGI:1921265]	protein_coding	ENSMUST00000093444,ENSMUST00000123425,ENSMUST00000125092,ENSMUST00000126455,ENSMUST00000127005,ENSMUST00000136640,ENSMUST00000141323,ENSMUST00000143699,ENSMUST00000146100,ENSMUST00000149363,ENSMUST00000152742,ENSMUST00000153800
ENSMUSG00000005718	6.59415	8.87708	97	8.65774	92	1.65045	23	2.10534	25	8.76741	1.87789	4.7437	2.24601	0.0014705	0.0201454	16	4544661	4559720	-1	Tfap4	transcription factor AP4 [Source:MGI Symbol;Acc:MGI:103239]	protein_coding	ENSMUST00000005862
ENSMUSG00000103527	1.26385	2.23065	24	2.29313	24	0.596972	8	0.37153	4	2.26189	0.484251	4.73488	2.24333	0.00582723	0.0465749	3	51672801	51673901	1	Gm37261	predicted gene, 37261 [Source:MGI Symbol;Acc:MGI:5610489]	TEC	ENSMUST00000194360
ENSMUSG00000106617	0.786579	1.22913	13	0.421187	4	0.035116	0	0.784341	9	0.825161	0.409728	4.7218	2.23934	0.107405	0.270448	5	137612852	137615247	1	Gm36266	predicted gene, 36266 [Source:MGI Symbol;Acc:MGI:5595425]	antisense_RNA	ENSMUST00000196660
ENSMUSG00000113146	1.78182	2.3217	25	4.63306	49	0.52674	7	0.949465	11	3.47738	0.738103	4.70491	2.23417	0.0330214	0.132537	13	9892910	9894050	1			processed_pseudogene	ENSMUST00000221304
ENSMUSG00000103207	0.812593	0.409711	4	0.701979	7	0.105348	1	0.123843	1	0.555845	0.114596	4.70115	2.23302	0.0411537	0.151399	17	30484661	30486124	1	Gm9874	predicted gene 9874 [Source:MGI Symbol;Acc:MGI:3642006]	TEC	ENSMUST00000194024,ENSMUST00000194957
ENSMUSG00000038550	2.50462	5.32625	58	2.85471	30	1.0886	15	0.619216	7	4.09048	0.853906	4.68142	2.22695	0.00380391	0.0362585	3	95878503	95882251	-1	Ciart	circadian associated repressor of transcription [Source:MGI Symbol;Acc:MGI:2684975]	protein_coding	ENSMUST00000036418,ENSMUST00000159739,ENSMUST00000159863,ENSMUST00000161866,ENSMUST00000161867,ENSMUST00000161994
ENSMUSG00000091393	0.707789	1.41123	15	2.10594	22	0.456508	6	0.288968	3	1.75858	0.372738	4.67417	2.22471	0.00766314	0.0549491	1	166306741	166309585	-1	5330438I03Rik	RIKEN cDNA 5330438I03 gene [Source:MGI Symbol;Acc:MGI:2685831]	antisense_RNA	ENSMUST00000168347
ENSMUSG00000019312	10.5046	21.3505	234	16.7071	178	3.82765	54	4.33451	52	19.0288	4.08108	4.66092	2.22061	2.12023e-05	0.001661	11	98446394	98455373	1	Grb7	growth factor receptor bound protein 7 [Source:MGI Symbol;Acc:MGI:102683]	protein_coding	ENSMUST00000019456,ENSMUST00000127914,ENSMUST00000129034,ENSMUST00000132771,ENSMUST00000133419,ENSMUST00000156328
ENSMUSG00000065089	0.701228	0.773899	8	1.16996	12	0.035116	0	1.44484	17	0.971932	0.739977	4.6551	2.21881	0.086908	0.238177	8	95746060	95746195	-1	Gm26493	predicted gene, 26493 [Source:MGI Symbol;Acc:MGI:5456270]	snoRNA	ENSMUST00000083155
ENSMUSG00000047370	0.419258	0.0455235	0	0.701979	7	0.035116	0	0.0412811	0	0.373751	0.0381986	4.63988	2.21409	0.402711	0.602453	7	60155609	60156100	1	Gm7367	predicted pseudogene 7367 [Source:MGI Symbol;Acc:MGI:3646404]	processed_pseudogene	ENSMUST00000057611
ENSMUSG00000103220	1.04188	1.32018	14	1.45076	15	0.245812	3	0.37153	4	1.38547	0.308671	4.62985	2.21096	0.0205639	0.100016	6	31145128	31147419	-1	Gm37728	predicted gene, 37728 [Source:MGI Symbol;Acc:MGI:5610956]	TEC	ENSMUST00000195025
ENSMUSG00000075405	0.496109	0.409711	4	0.608381	6	0.035116	0	0.37153	4	0.509046	0.203323	4.6221	2.20855	0.15323	0.335566	2	32574184	32575684	-1	9430097D07Rik	RIKEN cDNA 9430097D07 gene [Source:MGI Symbol;Acc:MGI:2441749]	protein_coding	ENSMUST00000100190
ENSMUSG00000087267	1.98422	2.86798	31	2.57392	27	0.456508	6	0.784341	9	2.72095	0.620424	4.61906	2.2076	0.00492597	0.0420923	2	128955671	128957861	-1	4933427J07Rik	RIKEN cDNA 4933427J07 gene [Source:MGI Symbol;Acc:MGI:1918470]	antisense_RNA	ENSMUST00000156275
ENSMUSG00000030584	0.849304	2.41274	26	0.795576	8	0.316044	4	0.288968	3	1.60416	0.302506	4.60191	2.20223	0.0158844	0.0857072	7	29303951	29318243	1	Dpf1	D4, zinc and double PHD fingers family 1 [Source:MGI Symbol;Acc:MGI:1352748]	protein_coding	ENSMUST00000049977,ENSMUST00000065181,ENSMUST00000108230,ENSMUST00000108231,ENSMUST00000126169,ENSMUST00000128145,ENSMUST00000137848,ENSMUST00000138993,ENSMUST00000142958,ENSMUST00000154222,ENSMUST00000207677
ENSMUSG00000110068	1.52177	2.23065	24	1.54435	16	0.737436	10	0.206405	2	1.8875	0.471921	4.59625	2.20046	0.020237	0.0989283	8	91579288	91581389	1	Gm45294	predicted gene 45294 [Source:MGI Symbol;Acc:MGI:5791130]	TEC	ENSMUST00000210685
ENSMUSG00000084408	0.614551	0.500758	5	0.608381	6	0.316044	4	0.0412811	0	0.55457	0.178663	4.5926	2.19931	0.0620965	0.19391	4	16011005	16012326	-1	Gm11870	predicted gene 11870 [Source:MGI Symbol;Acc:MGI:3650285]	processed_pseudogene	ENSMUST00000119255
ENSMUSG00000037003	39.8607	56.2215	617	53.1164	567	11.1318	158	12.8384	155	54.6689	11.9851	4.5913	2.1989	4.48523e-05	0.00243437	15	102102988	102116401	1	Tns2	tensin 2 [Source:MGI Symbol;Acc:MGI:2387586]	protein_coding	ENSMUST00000046144,ENSMUST00000169627
ENSMUSG00000105361	1719.17	2772.79	30454	4949.56	52881	616.953	8784	1065.92	12910	3861.17	841.436	4.58165	2.19587	0.130167	0.30272	17	39847113	39848035	-1	AY036118	cDNA sequence AY036118 [Source:MGI Symbol;Acc:MGI:2158419]	lincRNA	ENSMUST00000200021
ENSMUSG00000085207	0.383824	0.13657	1	0.701979	7	0.105348	1	0.0412811	0	0.419274	0.0733146	4.56045	2.18918	0.146794	0.32609	11	119935803	119942698	-1	Gm11767	predicted gene 11767 [Source:MGI Symbol;Acc:MGI:3650674]	antisense_RNA	ENSMUST00000129379
ENSMUSG00000055980	30.1872	40.8346	448	48.4365	517	10.7806	153	8.71031	105	44.6355	9.74546	4.55697	2.18807	1.61997e-08	2.1173e-05	1	82233101	82291416	-1	Irs1	insulin receptor substrate 1 [Source:MGI Symbol;Acc:MGI:99454]	protein_coding	ENSMUST00000069799
ENSMUSG00000074063	13.8	15.7966	173	22.7909	243	7.54994	107	2.10534	25	19.2938	4.82764	4.55649	2.18792	0.00471177	0.0410947	8	119434124	119446256	1	Osgin1	oxidative stress induced growth inhibitor 1 [Source:MGI Symbol;Acc:MGI:1919089]	protein_coding	ENSMUST00000098365,ENSMUST00000126414,ENSMUST00000131448,ENSMUST00000144381,ENSMUST00000145604,ENSMUST00000152420,ENSMUST00000212112
ENSMUSG00000070546	0.603383	0.227617	2	1.07637	11	0.035116	0	0.37153	4	0.651992	0.203323	4.55619	2.18783	0.123787	0.293823	7	48642803	48643811	-1	Mrgprb3	MAS-related GPR, member B3 [Source:MGI Symbol;Acc:MGI:3033117]	protein_coding	ENSMUST00000094383
ENSMUSG00000026637	2.77869	2.77693	30	3.60349	38	0.52674	7	0.949465	11	3.19021	0.738103	4.54895	2.18553	0.00291806	0.0309487	1	191997205	192092559	-1	Traf5	TNF receptor-associated factor 5 [Source:MGI Symbol;Acc:MGI:107548]	protein_coding	ENSMUST00000085573,ENSMUST00000192628,ENSMUST00000193355,ENSMUST00000194408,ENSMUST00000195815
ENSMUSG00000096751	0.722951	0.591805	6	0.98277	10	0.596972	8	0.0412811	0	0.787288	0.319127	4.52589	2.1782	0.0966914	0.253535	12	102673017	102727333	-1	Gm28373	predicted gene 28373 [Source:MGI Symbol;Acc:MGI:5579079]	processed_transcript	ENSMUST00000178129
ENSMUSG00000104493	1.07546	1.13809	12	2.29313	24	0.17558	2	0.784341	9	1.71561	0.47996	4.52509	2.17795	0.0114007	0.0701462	1	82352217	82355049	1	Gm19552	predicted gene, 19552 [Source:MGI Symbol;Acc:MGI:5011737]	TEC	ENSMUST00000194744
ENSMUSG00000052957	0.646783	1.13809	12	1.63795	17	0.667204	9	0.123843	1	1.38802	0.395524	4.5247	2.17782	0.0128295	0.0748914	13	60174405	60177365	-1	Gas1	growth arrest specific 1 [Source:MGI Symbol;Acc:MGI:95655]	protein_coding	ENSMUST00000065086,ENSMUST00000223933
ENSMUSG00000060419	81.9339	49.7572	546	59.2938	633	5.23229	74	30.5893	370	54.5255	17.9108	4.51887	2.17596	0.000620948	0.0116393	5	129128077	129128517	-1	Rps16-ps2	ribosomal protein S16, pseudogene 2 [Source:MGI Symbol;Acc:MGI:3704259]	processed_pseudogene	ENSMUST00000140155
ENSMUSG00000092274	814.057	1207.06	13257	1391.74	14869	275.626	3924	301.723	3654	1299.4	288.675	4.49714	2.16901	1.13705e-08	1.63474e-05	19	5824708	5845478	-1	Neat1	nuclear paraspeckle assembly transcript 1 (non-protein coding) [Source:MGI Symbol;Acc:MGI:1914211]	lincRNA	ENSMUST00000173672,ENSMUST00000174287,ENSMUST00000174829
ENSMUSG00000103505	0.816058	1.22913	13	1.35716	14	0.386276	5	0.206405	2	1.29315	0.296341	4.49335	2.16779	0.0265907	0.115917	1	84807158	84809190	-1	Gm38374	predicted gene, 38374 [Source:MGI Symbol;Acc:MGI:5611602]	TEC	ENSMUST00000194417
ENSMUSG00000028497	0.723721	1.04704	11	1.35716	14	0.52674	7	0.123843	1	1.2021	0.325292	4.48086	2.16378	0.0273657	0.1179	4	88396144	88438928	-1	Hacd4	3-hydroxyacyl-CoA dehydratase 4 [Source:MGI Symbol;Acc:MGI:1914025]	protein_coding	ENSMUST00000030221,ENSMUST00000132493,ENSMUST00000151280
ENSMUSG00000063751	0.612414	0.955993	10	1.07637	11	0.245812	3	0.206405	2	1.01618	0.226109	4.47957	2.16336	0.02104	0.101246	2	109902396	109913319	-1	Platr8	pluripotency associated transcript 8 [Source:MGI Symbol;Acc:MGI:3652122]	processed_transcript	ENSMUST00000146110
ENSMUSG00000020607	0.674403	0.682852	7	0.421187	4	0.316044	4	0.0412811	0	0.55202	0.178663	4.47745	2.16268	0.103371	0.264496	12	14146830	14152054	-1	Fam84a	family with sequence similarity 84, member A [Source:MGI Symbol;Acc:MGI:2145011]	protein_coding	ENSMUST00000020926,ENSMUST00000221405
ENSMUSG00000078202	1.09991	1.22913	13	1.54435	16	1.86115	26	0.0412811	0	1.38674	0.951215	4.47116	2.16065	0.116614	0.284288	2	25180758	25183339	1	Nrarp	Notch-regulated ankyrin repeat protein [Source:MGI Symbol;Acc:MGI:1914372]	protein_coding	ENSMUST00000104999
ENSMUSG00000113581	0.815121	2.23065	24	2.01234	21	0.737436	10	0.288968	3	2.12149	0.513202	4.46763	2.15951	0.00598087	0.0472715	12	110275385	110278172	-1			bidirectional_promoter_lncRNA	ENSMUST00000220793,ENSMUST00000220800,ENSMUST00000222401,ENSMUST00000222534
ENSMUSG00000046667	1.27598	2.3217	25	0.32759	3	0.807668	11	0.0412811	0	1.32464	0.424475	4.46725	2.15939	0.102834	0.263593	4	12140264	12146731	1	Rbm12b1	RNA binding motif protein 12 B1 [Source:MGI Symbol;Acc:MGI:1919647]	protein_coding	ENSMUST00000050069,ENSMUST00000069128,ENSMUST00000138008,ENSMUST00000146416
ENSMUSG00000090722	1.62518	1.77542	19	2.10594	22	0.316044	4	0.619216	7	1.94068	0.46763	4.45336	2.15489	0.0022098	0.026184	12	91674812	91686113	-1	Gm8378	predicted gene 8378 [Source:MGI Symbol;Acc:MGI:3646777]	sense_intronic	ENSMUST00000165070,ENSMUST00000167777,ENSMUST00000172047
ENSMUSG00000108812	0.807206	1.50227	16	2.29313	24	0.386276	5	0.454092	5	1.8977	0.420184	4.44155	2.15106	0.00238057	0.0271846	7	73527266	73528725	-1	C130083A15Rik	RIKEN cDNA C130083A15 gene [Source:MGI Symbol;Acc:MGI:3028079]	TEC	ENSMUST00000205707
ENSMUSG00000074179	0.542021	1.22913	13	0.32759	3	0.105348	1	0.206405	2	0.778362	0.155877	4.40681	2.13973	0.113381	0.279315	9	78289923	78305525	1	Gm10639	predicted gene 10639 [Source:MGI Symbol;Acc:MGI:3704339]	protein_coding	ENSMUST00000119823,ENSMUST00000121273,ENSMUST00000126625
ENSMUSG00000092534	0.938562	1.04704	11	0.514784	5	0.035116	0	0.949465	11	0.780912	0.49229	4.39705	2.13654	0.319125	0.52465	7	127001480	127016484	-1	Pagr1b	PAXIP1 associated glutamate rich protein 1B [Source:MGI Symbol;Acc:MGI:5141883]	protein_coding	ENSMUST00000172958
ENSMUSG00000050447	1.14095	1.86646	20	3.1355	33	0.245812	3	1.36228	16	2.50098	0.804044	4.38986	2.13417	0.0212524	0.101752	2	50066429	50193569	1	Lypd6	LY6/PLAUR domain containing 6 [Source:MGI Symbol;Acc:MGI:2443848]	protein_coding	ENSMUST00000053208,ENSMUST00000112712,ENSMUST00000126337,ENSMUST00000128451,ENSMUST00000169232
ENSMUSG00000104571	3.31073	5.59939	61	7.16018	76	1.15883	16	1.85765	22	6.37978	1.50824	4.37962	2.13081	0.0024066	0.0272868	3	126625880	126628757	1	Gm43010	predicted gene 43010 [Source:MGI Symbol;Acc:MGI:5663147]	TEC	ENSMUST00000195993
ENSMUSG00000035829	0.702074	0.409711	4	1.16996	12	0.52674	7	0.0412811	0	0.789838	0.284011	4.37837	2.13039	0.0725856	0.213495	2	28446800	28455508	1	Ppp1r26	protein phosphatase 1, regulatory subunit 26 [Source:MGI Symbol;Acc:MGI:2685193]	protein_coding	ENSMUST00000040324,ENSMUST00000128199,ENSMUST00000150362,ENSMUST00000154081,ENSMUST00000189694
ENSMUSG00000032085	1.02035	0.864946	9	0.795576	8	0.17558	2	0.206405	2	0.830261	0.190993	4.37791	2.13024	0.0173695	0.0908918	9	45929619	45936058	-1	Tagln	transgelin [Source:MGI Symbol;Acc:MGI:106012]	protein_coding	ENSMUST00000034590,ENSMUST00000215509,ENSMUST00000216035
ENSMUSG00000105793	0.940257	1.50227	16	2.01234	21	0.52674	7	0.288968	3	1.75731	0.407854	4.37287	2.12858	0.0054289	0.0448056	3	104129424	104130261	1	Gm17956	predicted gene, 17956 [Source:MGI Symbol;Acc:MGI:5010141]	processed_pseudogene	ENSMUST00000199931
ENSMUSG00000108319	1.11528	1.59332	17	0.98277	10	0.386276	5	0.206405	2	1.28805	0.296341	4.36759	2.12684	0.0223104	0.104652	7	73498002	73499248	-1	Gm44552	predicted gene 44552 [Source:MGI Symbol;Acc:MGI:5753128]	TEC	ENSMUST00000205458
ENSMUSG00000058174	0.747202	0.864946	9	0.514784	5	0.035116	0	0.784341	9	0.689865	0.409728	4.36636	2.12643	0.119215	0.28777	3	37714190	37724490	-1	Gm5148	predicted gene 5148 [Source:MGI Symbol;Acc:MGI:3646006]	protein_coding	ENSMUST00000079755,ENSMUST00000099128,ENSMUST00000108105,ENSMUST00000134904
ENSMUSG00000089657	0.555131	0.500758	5	0.98277	10	0.035116	0	0.866903	10	0.741764	0.451009	4.35299	2.12201	0.112558	0.278144	1	177786856	177787465	1	Gm16585	predicted gene 16585 [Source:MGI Symbol;Acc:MGI:4415005]	processed_pseudogene	ENSMUST00000161442
ENSMUSG00000044279	4.55009	10.1517	111	5.47543	58	2.70393	38	1.03203	12	7.81358	1.86798	4.33201	2.11504	0.00239531	0.0272566	17	57059105	57065918	1	Crb3	crumbs family member 3 [Source:MGI Symbol;Acc:MGI:2670904]	protein_coding	ENSMUST00000071826,ENSMUST00000097299,ENSMUST00000163628,ENSMUST00000163763,ENSMUST00000169543
ENSMUSG00000054893	0.799647	0.682852	7	0.514784	5	0.035116	0	0.619216	7	0.598818	0.327166	4.32974	2.11428	0.0778082	0.223016	7	6286579	6307883	1	Zfp667	zinc finger protein 667 [Source:MGI Symbol;Acc:MGI:2442757]	protein_coding	ENSMUST00000086327,ENSMUST00000108562,ENSMUST00000147784,ENSMUST00000153840,ENSMUST00000170776
ENSMUSG00000089735	0.599993	0.955993	10	0.701979	7	0.17558	2	0.206405	2	0.828986	0.190993	4.3285	2.11387	0.0146354	0.081461	6	8377596	8379379	-1	Gm8428	predicted gene 8428 [Source:MGI Symbol;Acc:MGI:3648643]	processed_pseudogene	ENSMUST00000159919
ENSMUSG00000030134	0.904641	1.04704	11	1.35716	14	1.50999	21	0.0412811	0	1.2021	0.775635	4.32473	2.11261	0.125956	0.297021	6	118011438	118091546	1	Rasgef1a	RasGEF domain family, member 1A [Source:MGI Symbol;Acc:MGI:1917977]	protein_coding	ENSMUST00000164960,ENSMUST00000203482,ENSMUST00000203804
ENSMUSG00000021908	0.557936	0.0455235	0	0.608381	6	0.035116	0	0.0412811	0	0.326952	0.0381986	4.32271	2.11194	0.528737	0.704835	12	119260978	119262855	1	Gm6768	predicted gene 6768 [Source:MGI Symbol;Acc:MGI:3648259]	processed_pseudogene	ENSMUST00000022467
ENSMUSG00000071192	1.29391	1.68437	18	1.26356	13	0.52674	7	0.206405	2	1.47397	0.366573	4.31649	2.10986	0.00877768	0.0600651	17	25877630	25880305	-1	Wfikkn1	WAP, FS, Ig, KU, and NTR-containing protein 1 [Source:MGI Symbol;Acc:MGI:2670967]	protein_coding	ENSMUST00000095487,ENSMUST00000176696
ENSMUSG00000084235	0.585582	0.500758	5	0.701979	7	0.035116	0	0.619216	7	0.601368	0.327166	4.31617	2.10975	0.130059	0.302604	5	22528321	22529244	-1	Gm15421	predicted gene 15421 [Source:MGI Symbol;Acc:MGI:3705475]	transcribed_processed_pseudogene	ENSMUST00000051985,ENSMUST00000118224
ENSMUSG00000112907	1.46983	1.68437	18	2.85471	30	0.316044	4	0.866903	10	2.26954	0.591473	4.30429	2.10578	0.0132309	0.0762406	10	79412962	79417905	-1			lincRNA	ENSMUST00000217947
ENSMUSG00000083728	0.763109	1.04704	11	1.45076	15	0.386276	5	0.206405	2	1.2489	0.296341	4.28242	2.09843	0.0363066	0.140166	6	33375111	33377446	-1	Gm13854	predicted gene 13854 [Source:MGI Symbol;Acc:MGI:3651023]	processed_pseudogene	ENSMUST00000121183
ENSMUSG00000105534	1.23787	1.95751	21	2.10594	22	0.737436	10	0.288968	3	2.03172	0.513202	4.27692	2.09657	0.00530976	0.0442311	5	3498625	3500072	-1	Gm42435	predicted gene 42435 [Source:MGI Symbol;Acc:MGI:5662572]	antisense_RNA	ENSMUST00000196630
ENSMUSG00000108207	0.604705	0.864946	9	0.608381	6	0.105348	1	0.288968	3	0.736664	0.197158	4.27535	2.09604	0.0316286	0.128927	5	148953748	148970122	-1	1810059H22Rik	RIKEN cDNA 1810059H22 gene [Source:MGI Symbol;Acc:MGI:1917070]	processed_transcript	ENSMUST00000203249,ENSMUST00000203662,ENSMUST00000203691,ENSMUST00000203736,ENSMUST00000204570,ENSMUST00000204589,ENSMUST00000204809,ENSMUST00000204941
ENSMUSG00000109489	1.32766	2.23065	24	1.82514	19	0.17558	2	1.44484	17	2.0279	0.810209	4.27068	2.09447	0.00889794	0.060593	8	4641466	4642857	1	Gm7451	predicted gene 7451 [Source:MGI Symbol;Acc:MGI:3645148]	processed_pseudogene	ENSMUST00000208382
ENSMUSG00000050587	0.395953	0.318664	3	0.233993	2	0.035116	0	0.123843	1	0.276329	0.0794796	4.26833	2.09367	0.122194	0.291776	2	96318169	97631666	1	Lrrc4c	leucine rich repeat containing 4C [Source:MGI Symbol;Acc:MGI:2442636]	protein_coding	ENSMUST00000059049,ENSMUST00000135431,ENSMUST00000162807,ENSMUST00000170144
ENSMUSG00000114257	3.72607	1.41123	15	3.04191	32	4.31927	61	0.0412811	0	2.22657	2.18028	4.26679	2.09315	0.186882	0.379466	14	14429177	14430245	1			processed_pseudogene	ENSMUST00000223720
ENSMUSG00000034917	1.63749	1.68437	18	2.19953	23	0.386276	5	0.536654	6	1.94195	0.461465	4.26186	2.09148	0.00637432	0.049086	10	81273207	81291581	-1	Tjp3	tight junction protein 3 [Source:MGI Symbol;Acc:MGI:1351650]	protein_coding	ENSMUST00000045744,ENSMUST00000218484,ENSMUST00000218520,ENSMUST00000218966,ENSMUST00000219479,ENSMUST00000219958
ENSMUSG00000102808	0.904812	1.32018	14	2.48032	26	0.596972	8	0.288968	3	1.90025	0.44297	4.25031	2.08757	0.0131411	0.0759053	3	52071589	52073387	-1	5430420F09Rik	RIKEN cDNA 5430420F09 gene [Source:MGI Symbol;Acc:MGI:1921741]	TEC	ENSMUST00000194956
ENSMUSG00000108842	0.614357	1.77542	19	1.16996	12	0.316044	4	0.37153	4	1.47269	0.343787	4.23524	2.08244	0.0106861	0.067215	7	51850304	51852818	1	Gm45001	predicted gene 45001 [Source:MGI Symbol;Acc:MGI:5753577]	TEC	ENSMUST00000208279
ENSMUSG00000087143	0.731039	1.22913	13	1.07637	11	0.105348	1	0.784341	9	1.15275	0.444844	4.23252	2.08152	0.0204194	0.0994446	13	78198017	78279391	1	A830082K12Rik	RIKEN cDNA A830082K12 gene [Source:MGI Symbol;Acc:MGI:2443527]	antisense_RNA	ENSMUST00000123998,ENSMUST00000131564,ENSMUST00000134705,ENSMUST00000137199,ENSMUST00000144545,ENSMUST00000145613,ENSMUST00000183171
ENSMUSG00000082677	0.809297	1.32018	14	2.19953	23	0.245812	3	0.701778	8	1.75986	0.473795	4.21698	2.07621	0.0138362	0.0785395	1	88153788	88154571	1	Gm15371	predicted gene 15371 [Source:MGI Symbol;Acc:MGI:3707464]	unprocessed_pseudogene	ENSMUST00000117057
ENSMUSG00000112441	0.596132	0.591805	6	0.701979	7	0.035116	0	0.784341	9	0.646892	0.409728	4.20261	2.07129	0.125095	0.295757	12	8291024	8293694	-1			lincRNA	ENSMUST00000217967
ENSMUSG00000115329	1.17972	1.50227	16	0.795576	8	1.36952	19	0.0412811	0	1.14893	0.705403	4.19892	2.07002	0.0850103	0.234721	15	103649792	103655698	1			lincRNA	ENSMUST00000228461
ENSMUSG00000029449	1.30018	2.3217	25	0.98277	10	0.596972	8	0.206405	2	1.65223	0.401689	4.19625	2.0691	0.018181	0.0931203	5	123103044	123132692	-1	Rhof	ras homolog family member F (in filopodia) [Source:MGI Symbol;Acc:MGI:1345629]	protein_coding	ENSMUST00000031401,ENSMUST00000160479,ENSMUST00000162208,ENSMUST00000186469
ENSMUSG00000102275	0.728678	1.68437	18	1.16996	12	0.386276	5	0.288968	3	1.42717	0.337622	4.17615	2.06217	0.0238478	0.10886	1	4778063	4779212	-1	Gm37144	predicted gene, 37144 [Source:MGI Symbol;Acc:MGI:5610372]	TEC	ENSMUST00000195445
ENSMUSG00000041062	0.659877	1.13809	12	1.07637	11	0.52674	7	0.123843	1	1.10723	0.325292	4.16764	2.05923	0.0225132	0.104986	17	25736040	25748330	1	Mslnl	mesothelin-like [Source:MGI Symbol;Acc:MGI:3607710]	protein_coding	ENSMUST00000047098
ENSMUSG00000016346	2.94553	4.32473	47	3.04191	32	0.8779	12	0.866903	10	3.68332	0.872402	4.16439	2.0581	0.000317307	0.0082448	2	181075579	181135300	-1	Kcnq2	potassium voltage-gated channel, subfamily Q, member 2 [Source:MGI Symbol;Acc:MGI:1309503]	protein_coding	ENSMUST00000016491,ENSMUST00000049792,ENSMUST00000081528,ENSMUST00000103047,ENSMUST00000103048,ENSMUST00000103049,ENSMUST00000103050,ENSMUST00000103051,ENSMUST00000123336,ENSMUST00000129073,ENSMUST00000129361,ENSMUST00000129695,ENSMUST00000139458,ENSMUST00000140789,ENSMUST00000144592,ENSMUST00000145861,ENSMUST00000149964,ENSMUST00000152099,ENSMUST00000154164,ENSMUST00000197015,ENSMUST00000197599
ENSMUSG00000084884	0.579526	0.318664	3	0.421187	4	0.17558	2	0.0412811	0	0.369926	0.108431	4.15275	2.05407	0.101536	0.261469	11	64012615	64015224	1	Gm12289	predicted gene 12289 [Source:MGI Symbol;Acc:MGI:3649419]	antisense_RNA	ENSMUST00000130860
ENSMUSG00000115646	0.471238	0.318664	3	0.421187	4	0.17558	2	0.0412811	0	0.369926	0.108431	4.15275	2.05407	0.189892	0.383437	15	64328028	64329017	-1			TEC	ENSMUST00000228336
ENSMUSG00000045466	3.79921	5.05311	55	4.16507	44	0.8779	12	1.44484	17	4.60909	1.16137	4.14542	2.05152	0.000883981	0.0143987	6	47953390	47965300	1	Zfp956	zinc finger protein 956 [Source:MGI Symbol;Acc:MGI:2141515]	protein_coding	ENSMUST00000101445,ENSMUST00000140719,ENSMUST00000174790
ENSMUSG00000024247	0.502621	1.32018	14	0.140396	1	0.245812	3	0.0412811	0	0.730288	0.143547	4.13849	2.0491	0.165425	0.352135	17	83215292	83225070	1	Pkdcc	protein kinase domain containing, cytoplasmic [Source:MGI Symbol;Acc:MGI:2147077]	protein_coding	ENSMUST00000166528,ENSMUST00000168118,ENSMUST00000170758,ENSMUST00000170794
ENSMUSG00000089943	11.6638	18.1639	199	18.579	198	11.3425	161	1.5274	18	18.3715	6.43494	4.13243	2.04699	0.00482146	0.0416575	1	88166012	88218997	1	Ugt1a5	UDP glucuronosyltransferase 1 family, polypeptide A5 [Source:MGI Symbol;Acc:MGI:3032634]	protein_coding	ENSMUST00000097659
ENSMUSG00000026923	37.5474	70.4248	773	71.8358	767	19.4192	276	15.0676	182	71.1303	17.2434	4.13055	2.04634	4.83772e-06	0.000688632	2	26457903	26516663	-1	Notch1	notch 1 [Source:MGI Symbol;Acc:MGI:97363]	protein_coding	ENSMUST00000028288,ENSMUST00000123873,ENSMUST00000126872,ENSMUST00000129506,ENSMUST00000131393,ENSMUST00000132820,ENSMUST00000132941,ENSMUST00000138034,ENSMUST00000140082,ENSMUST00000147481,ENSMUST00000148948
ENSMUSG00000050866	1.07206	1.77542	19	1.63795	17	0.456508	6	0.37153	4	1.70668	0.414019	4.11805	2.04196	0.00241353	0.0273439	7	135511466	135528654	-1	Clrn3	clarin 3 [Source:MGI Symbol;Acc:MGI:2142022]	protein_coding	ENSMUST00000053716
ENSMUSG00000035202	5462.08	7597.91	83450	14036.6	149968	2759.24	39287	2276.61	27574	10817.3	2517.93	4.11509	2.04092	0.00369598	0.0355435	9	123366927	123462666	1	Lars2	leucyl-tRNA synthetase, mitochondrial [Source:MGI Symbol;Acc:MGI:2142973]	protein_coding	ENSMUST00000038863,ENSMUST00000213711,ENSMUST00000214074,ENSMUST00000214557,ENSMUST00000215087,ENSMUST00000215464,ENSMUST00000215674,ENSMUST00000216843,ENSMUST00000217116
ENSMUSG00000089702	0.666144	0.318664	3	2.29313	24	0.8779	12	0.0412811	0	1.3059	0.459591	4.10199	2.03632	0.220611	0.420485	9	15330573	15335345	1	Gm16568	predicted gene 16568 [Source:MGI Symbol;Acc:MGI:4414988]	antisense_RNA	ENSMUST00000066038
ENSMUSG00000104114	1.55462	1.68437	18	1.73155	18	0.386276	5	0.454092	5	1.70796	0.420184	4.09623	2.0343	0.00697447	0.0519006	1	89483438	89485821	1	Gm37297	predicted gene, 37297 [Source:MGI Symbol;Acc:MGI:5610525]	TEC	ENSMUST00000192974
ENSMUSG00000079711	0.49632	0.682852	7	0.514784	5	0.035116	0	0.701778	8	0.598818	0.368447	4.08251	2.02946	0.0814472	0.228859	17	13521456	13528433	1	Smok4a	sperm motility kinase 4A [Source:MGI Symbol;Acc:MGI:3036233]	transcribed_unprocessed_pseudogene	ENSMUST00000074512,ENSMUST00000144015
ENSMUSG00000073274	10.545	10.7891	118	18.3918	196	3.61695	51	3.26121	39	14.5905	3.43908	4.0766	2.02737	0.000134213	0.00485437	X	19156981	19167241	-1	Gm14636	predicted gene 14636 [Source:MGI Symbol;Acc:MGI:3641976]	processed_transcript	ENSMUST00000143129,ENSMUST00000150801
ENSMUSG00000015467	0.508935	0.318664	3	0.608381	6	0.035116	0	0.37153	4	0.463523	0.203323	4.07149	2.02556	0.114221	0.280856	17	34613349	34615971	-1	Egfl8	EGF-like domain 8 [Source:MGI Symbol;Acc:MGI:1932094]	protein_coding	ENSMUST00000015611,ENSMUST00000097345,ENSMUST00000166095,ENSMUST00000168327,ENSMUST00000168353,ENSMUST00000170850
ENSMUSG00000086992	0.65304	0.864946	9	0.98277	10	0.245812	3	0.206405	2	0.923858	0.226109	4.0713	2.02549	0.0475868	0.165016	15	37421134	37433414	-1	Gm15941	predicted gene 15941 [Source:MGI Symbol;Acc:MGI:3802081]	antisense_RNA	ENSMUST00000123777,ENSMUST00000127335,ENSMUST00000128804,ENSMUST00000135401,ENSMUST00000140044,ENSMUST00000151356
ENSMUSG00000095547	0.362778	0.500758	5	0.0467986	0	0.035116	0	0.0412811	0	0.273778	0.0381986	4.06135	2.02196	0.427899	0.622368	9	3017408	3021593	1	Gm10719	predicted gene 10719 [Source:MGI Symbol;Acc:MGI:3641690]	protein_coding	ENSMUST00000099047,ENSMUST00000099049,ENSMUST00000179272
ENSMUSG00000109799	0.881521	1.86646	20	1.54435	16	0.17558	2	1.11459	13	1.70541	0.645085	4.05554	2.01989	0.0342955	0.135272	7	110277782	110281527	-1	Gm45515	predicted gene 45515 [Source:MGI Symbol;Acc:MGI:5791351]	antisense_RNA	ENSMUST00000210796
ENSMUSG00000038354	1.16802	1.22913	13	0.98277	10	0.105348	1	0.784341	9	1.10595	0.444844	4.04631	2.01661	0.0562138	0.183054	3	96670131	96691032	1	Ankrd35	ankyrin repeat domain 35 [Source:MGI Symbol;Acc:MGI:2442590]	protein_coding	ENSMUST00000048427,ENSMUST00000122960,ENSMUST00000130429
ENSMUSG00000105719	0.635584	0.773899	8	1.07637	11	0.386276	5	0.123843	1	0.925133	0.25506	4.04128	2.01481	0.113544	0.279571	3	132767407	132769373	1	Gm42872	predicted gene 42872 [Source:MGI Symbol;Acc:MGI:5663009]	TEC	ENSMUST00000200026
ENSMUSG00000082570	0.468584	0.409711	4	0.514784	5	0.105348	1	0.123843	1	0.462248	0.114596	4.03217	2.01156	0.177393	0.367225	16	43312594	43313128	1	Gm15711	predicted gene 15711 [Source:MGI Symbol;Acc:MGI:3783153]	processed_pseudogene	ENSMUST00000118889
ENSMUSG00000112881	0.5648	0.682852	7	1.45076	15	0.456508	6	0.123843	1	1.0668	0.290176	4.02503	2.009	0.0900356	0.243316	10	116566782	116568031	1			TEC	ENSMUST00000220056
ENSMUSG00000042812	1.67875	3.32321	36	2.48032	26	2.14208	30	0.206405	2	2.90177	1.17424	4.02312	2.00831	0.0188963	0.0952902	8	121084386	121088144	1	Foxf1	forkhead box F1 [Source:MGI Symbol;Acc:MGI:1347470]	protein_coding	ENSMUST00000181504
ENSMUSG00000109195	1.59317	2.41274	26	4.91385	52	0.596972	8	1.27971	15	3.6633	0.938343	4.02036	2.00732	0.0183224	0.0935905	7	93523060	93526897	1	Gm45038	predicted gene 45038 [Source:MGI Symbol;Acc:MGI:5753614]	processed_pseudogene	ENSMUST00000207537
ENSMUSG00000107115	0.757936	1.22913	13	1.16996	12	0.245812	3	0.37153	4	1.19955	0.308671	4.01503	2.00541	0.0155694	0.084692	5	118687618	118689245	1	Gm43052	predicted gene 43052 [Source:MGI Symbol;Acc:MGI:5663189]	TEC	ENSMUST00000201451
ENSMUSG00000029212	1.17509	2.04856	22	1.54435	16	0.8779	12	0.206405	2	1.79645	0.542153	4.01273	2.00458	0.0121034	0.0729265	5	71658113	72149037	1	Gabrb1	gamma-aminobutyric acid (GABA) A receptor, subunit beta 1 [Source:MGI Symbol;Acc:MGI:95619]	protein_coding	ENSMUST00000031122,ENSMUST00000199967
ENSMUSG00000035270	0.539272	0.864946	9	0.514784	5	0.035116	0	0.949465	11	0.689865	0.49229	3.99232	1.99723	0.118684	0.28697	16	56204313	56273756	1	Impg2	interphotoreceptor matrix proteoglycan 2 [Source:MGI Symbol;Acc:MGI:3044955]	protein_coding	ENSMUST00000069778,ENSMUST00000069936,ENSMUST00000159842,ENSMUST00000160116
ENSMUSG00000046694	3.20055	3.32321	36	2.57392	27	0.316044	4	1.94021	23	2.94857	1.12813	3.96113	1.98591	0.0111118	0.0689489	4	133480132	133487938	1	Fam46b	family with sequence similarity 46, member B [Source:MGI Symbol;Acc:MGI:2140500]	protein_coding	ENSMUST00000051676
ENSMUSG00000112922	0.964123	1.41123	15	1.26356	13	0.17558	2	0.701778	8	1.33739	0.438679	3.95896	1.98512	0.0244863	0.110664	10	82157101	82160461	1			TEC	ENSMUST00000219013
ENSMUSG00000032750	0.587571	0.409711	4	1.07637	11	0.596972	8	0.0412811	0	0.743039	0.319127	3.93189	1.97522	0.115867	0.282871	X	74966843	75085458	-1	Gab3	growth factor receptor bound protein 2-associated protein 3 [Source:MGI Symbol;Acc:MGI:2387324]	protein_coding	ENSMUST00000037374,ENSMUST00000114104,ENSMUST00000114109,ENSMUST00000127024,ENSMUST00000129495
ENSMUSG00000097417	0.975521	0.682852	7	2.01234	21	0.245812	3	0.37153	4	1.3476	0.308671	3.90021	1.96355	0.024284	0.110136	12	80108034	80113000	1	Gm26669	predicted gene, 26669 [Source:MGI Symbol;Acc:MGI:5477163]	lincRNA	ENSMUST00000181323
ENSMUSG00000055692	0.585633	0.500758	5	0.233993	2	0.17558	2	0.0412811	0	0.367376	0.108431	3.8992	1.96318	0.142079	0.319617	16	17276309	17283229	1	Tmem191c	transmembrane protein 191C [Source:MGI Symbol;Acc:MGI:107238]	protein_coding	ENSMUST00000069420,ENSMUST00000159065,ENSMUST00000159242,ENSMUST00000159494,ENSMUST00000160007,ENSMUST00000160161,ENSMUST00000160949,ENSMUST00000161775,ENSMUST00000161897,ENSMUST00000162085,ENSMUST00000162344,ENSMUST00000162522,ENSMUST00000164950
ENSMUSG00000102018	1.27402	1.22913	13	1.26356	13	0.105348	1	1.11459	13	1.24635	0.609969	3.88683	1.95859	0.033837	0.134237	15	76009888	76046981	1	K230010J24Rik	RIKEN cDNA K230010J24 gene [Source:MGI Symbol;Acc:MGI:3588184]	protein_coding	ENSMUST00000185762,ENSMUST00000185810,ENSMUST00000187060,ENSMUST00000187868,ENSMUST00000187976
ENSMUSG00000028328	1.48759	2.04856	22	1.63795	17	0.737436	10	0.288968	3	1.84325	0.513202	3.86536	1.9506	0.0108104	0.0677215	4	46038935	46116032	1	Tmod1	tropomodulin 1 [Source:MGI Symbol;Acc:MGI:98775]	protein_coding	ENSMUST00000107773,ENSMUST00000128689,ENSMUST00000136553,ENSMUST00000155730,ENSMUST00000156200
ENSMUSG00000025092	0.699785	2.04856	22	1.35716	14	0.17558	2	1.19715	14	1.70286	0.686366	3.85709	1.94751	0.0232835	0.107161	19	58795751	58860984	-1	Hspa12a	heat shock protein 12A [Source:MGI Symbol;Acc:MGI:1920692]	protein_coding	ENSMUST00000066285
ENSMUSG00000101013	0.874846	0.591805	6	1.63795	17	1.29929	18	0.0412811	0	1.11488	0.670287	3.85422	1.94644	0.249695	0.453459	5	20950989	20956398	1	A630072M18Rik	RIKEN cDNA A630072M18 gene [Source:MGI Symbol;Acc:MGI:2444702]	antisense_RNA	ENSMUST00000190567
ENSMUSG00000100813	0.765275	0.864946	9	1.07637	11	0.17558	2	0.37153	4	0.970657	0.273555	3.85095	1.94521	0.0610852	0.192045	4	132265708	132268841	1	Gm28874	predicted gene 28874 [Source:MGI Symbol;Acc:MGI:5579580]	lincRNA	ENSMUST00000190917
ENSMUSG00000078630	0.74994	0.591805	6	0.889173	9	0.737436	10	0.0412811	0	0.740489	0.389359	3.85081	1.94516	0.210204	0.408835	7	101898370	101906359	-1	Tomt	transmembrane O-methyltransferase [Source:MGI Symbol;Acc:MGI:3769724]	protein_coding	ENSMUST00000106969,ENSMUST00000106970
ENSMUSG00000021234	1.13956	2.68589	29	0.889173	9	0.316044	4	0.536654	6	1.78753	0.426349	3.83478	1.93914	0.0386619	0.145928	12	84345309	84361833	-1	Fam161b	family with sequence similarity 161, member B [Source:MGI Symbol;Acc:MGI:2443027]	protein_coding	ENSMUST00000021659,ENSMUST00000065536,ENSMUST00000126752,ENSMUST00000133230
ENSMUSG00000106067	0.365451	0.318664	3	0.421187	4	0.035116	0	0.288968	3	0.369926	0.162042	3.82166	1.9342	0.260691	0.465173	5	133841573	133842519	-1	Gm7902	predicted gene 7902 [Source:MGI Symbol;Acc:MGI:3645041]	processed_pseudogene	ENSMUST00000198842
ENSMUSG00000048458	13.5034	18.9833	208	17.7367	189	5.44298	77	4.16939	50	18.36	4.80619	3.81958	1.93341	6.87333e-06	0.000874495	3	105704599	105720842	1	Fam212b	family with sequence similarity 212, member B [Source:MGI Symbol;Acc:MGI:1923497]	protein_coding	ENSMUST00000066610,ENSMUST00000098273
ENSMUSG00000048481	3.79323	4.77997	52	3.88428	41	1.01836	14	1.27971	15	4.33212	1.14904	3.80758	1.92888	0.00101349	0.0158552	7	18991245	19001766	1	Mypop	Myb-related transcription factor, partner of profilin [Source:MGI Symbol;Acc:MGI:2446472]	protein_coding	ENSMUST00000059331,ENSMUST00000130268,ENSMUST00000131087
ENSMUSG00000115388	35.7984	43.2018	474	47.4069	506	16.961	241	7.96725	96	45.3044	12.4641	3.80474	1.9278	7.99685e-05	0.0036041	15	76101488	76120195	-1		epiplakin [Source:RefSeq peptide;Acc:NP_659097]	protein_coding	ENSMUST00000226781
ENSMUSG00000052675	2.5489	2.86798	31	3.4163	36	0.386276	5	1.94021	23	3.14214	1.16324	3.80314	1.92719	0.010663	0.0672082	7	24112314	24127952	1	Zfp112	zinc finger protein 112 [Source:MGI Symbol;Acc:MGI:1929115]	protein_coding	ENSMUST00000005413,ENSMUST00000120006,ENSMUST00000206878,ENSMUST00000215113
ENSMUSG00000103864	0.552742	0.409711	4	0.233993	2	0.035116	0	0.206405	2	0.321852	0.120761	3.80244	1.92692	0.13919	0.315894	5	124424697	124426879	1	Gm37415	predicted gene, 37415 [Source:MGI Symbol;Acc:MGI:5610643]	TEC	ENSMUST00000192265,ENSMUST00000192373
ENSMUSG00000049191	0.819033	0.682852	7	1.07637	11	0.245812	3	0.206405	2	0.87961	0.226109	3.77919	1.91808	0.0963849	0.252989	X	102066544	102071304	-1	Rtl5	retrotransposon Gag like 5 [Source:MGI Symbol;Acc:MGI:3045324]	protein_coding	ENSMUST00000113631,ENSMUST00000119076,ENSMUST00000139878,ENSMUST00000188731
ENSMUSG00000112121	0.814313	0.864946	9	1.35716	14	0.386276	5	0.206405	2	1.11105	0.296341	3.76214	1.91156	0.0273818	0.1179	17	80896793	80933045	1	C230072F16Rik	RIKEN cDNA C230072F16 gene [Source:MGI Symbol;Acc:MGI:2444727]	lincRNA	ENSMUST00000219184,ENSMUST00000220067,ENSMUST00000220322
ENSMUSG00000114102	0.678664	1.41123	15	0.608381	6	0.035116	0	2.1879	26	1.0098	1.11151	3.76155	1.91133	0.29172	0.497104	12	108737141	108737626	-1			processed_pseudogene	ENSMUST00000222878
ENSMUSG00000024059	0.73144	0.591805	6	0.98277	10	0.316044	4	0.123843	1	0.787288	0.219944	3.75108	1.9073	0.04943	0.168748	17	71781947	71858351	1	Clip4	CAP-GLY domain containing linker protein family, member 4 [Source:MGI Symbol;Acc:MGI:1919100]	protein_coding	ENSMUST00000024854
ENSMUSG00000103662	0.413615	0.500758	5	0.889173	9	0.245812	3	0.123843	1	0.694966	0.184828	3.74615	1.90541	0.0880318	0.239557	2	169624056	169628318	-1	Gm34294	predicted gene, 34294 [Source:MGI Symbol;Acc:MGI:5593453]	TEC	ENSMUST00000191912
ENSMUSG00000105933	2.95978	5.59939	61	6.97299	74	1.65045	23	1.69252	20	6.28619	1.67149	3.73727	1.90198	0.000461965	0.0100266	3	104180612	104183041	-1	Gm43260	predicted gene 43260 [Source:MGI Symbol;Acc:MGI:5663397]	sense_intronic	ENSMUST00000197378
ENSMUSG00000032245	7.31217	10.4249	114	8.18975	87	3.33602	47	1.77509	21	9.30731	2.55555	3.72049	1.89549	0.000885584	0.0144028	9	62838785	62852006	1	Cln6	ceroid-lipofuscinosis, neuronal 6 [Source:MGI Symbol;Acc:MGI:2159324]	protein_coding	ENSMUST00000034776,ENSMUST00000124984,ENSMUST00000138276,ENSMUST00000141821
ENSMUSG00000004231	7.17293	8.60394	94	7.81536	83	2.56347	36	1.85765	22	8.20965	2.21056	3.71823	1.89461	3.5729e-05	0.00222371	19	44756045	44837871	1	Pax2	paired box 2 [Source:MGI Symbol;Acc:MGI:97486]	protein_coding	ENSMUST00000004340,ENSMUST00000173346,ENSMUST00000174490
ENSMUSG00000090110	1.28775	2.41274	26	0.98277	10	0.386276	5	0.454092	5	1.69776	0.420184	3.71317	1.89265	0.032731	0.131696	X	75404846	75416584	-1	Cmc4	C-x(9)-C motif containing 4 [Source:MGI Symbol;Acc:MGI:5637812]	protein_coding	ENSMUST00000033543,ENSMUST00000120286,ENSMUST00000149863
ENSMUSG00000033540	2.22424	2.04856	22	2.48032	26	0.596972	8	0.619216	7	2.26444	0.608094	3.70742	1.89042	0.00276507	0.030029	5	108660331	108684557	1	Idua	iduronidase, alpha-L- [Source:MGI Symbol;Acc:MGI:96418]	protein_coding	ENSMUST00000071650,ENSMUST00000112563,ENSMUST00000119212,ENSMUST00000133482,ENSMUST00000139734,ENSMUST00000140620,ENSMUST00000151445,ENSMUST00000159464
ENSMUSG00000045690	3.78097	4.87101	53	4.16507	44	1.50999	21	0.949465	11	4.51804	1.22973	3.70736	1.89039	0.000796024	0.0135571	12	75630596	75669537	-1	Wdr89	WD repeat domain 89 [Source:MGI Symbol;Acc:MGI:1919588]	protein_coding	ENSMUST00000062370,ENSMUST00000187307
ENSMUSG00000033453	3.57282	1.86646	20	2.38673	25	0.316044	4	1.11459	13	2.12659	0.715317	3.68993	1.88359	0.0517311	0.173552	9	30899155	30922452	-1	Adamts15	a disintegrin-like and metallopeptidase (reprolysin type) with thrombospondin type 1 motif, 15 [Source:MGI Symbol;Acc:MGI:2449569]	protein_coding	ENSMUST00000065112,ENSMUST00000216215,ENSMUST00000217070
ENSMUSG00000020017	1.02112	3.77845	41	1.63795	17	0.737436	10	0.619216	7	2.7082	0.678326	3.67951	1.87951	0.0120541	0.0728464	10	93488768	93519304	1	Hal	histidine ammonia lyase [Source:MGI Symbol;Acc:MGI:96010]	protein_coding	ENSMUST00000016031,ENSMUST00000129421,ENSMUST00000132624,ENSMUST00000152883
ENSMUSG00000047428	12.0519	17.2534	189	12.8696	137	4.17881	59	3.9217	47	15.0615	4.05025	3.67875	1.87921	7.48776e-06	0.000926163	17	46297421	46303271	1	Dlk2	delta-like 2 homolog (Drosophila) [Source:MGI Symbol;Acc:MGI:2146838]	protein_coding	ENSMUST00000061722,ENSMUST00000166280,ENSMUST00000166617,ENSMUST00000170271,ENSMUST00000188223
ENSMUSG00000048965	4.12642	3.77845	41	4.63306	49	1.15883	16	1.11459	13	4.20575	1.13671	3.6725	1.87676	0.0115035	0.070501	7	143778363	143784500	-1	Mrgpre	MAS-related GPR, member E [Source:MGI Symbol;Acc:MGI:2441884]	protein_coding	ENSMUST00000054048
ENSMUSG00000099908	0.635865	0.409711	4	0.0467986	0	0.035116	0	0.0412811	0	0.228255	0.0381986	3.67011	1.87582	0.529262	0.705213	16	18836584	18956247	1	Gm28539	predicted gene 28539 [Source:MGI Symbol;Acc:MGI:5579245]	protein_coding	ENSMUST00000190050
ENSMUSG00000049511	8.28025	12.61	138	16.3327	174	3.19556	45	4.91245	59	14.4714	4.054	3.66875	1.87529	3.54591e-05	0.0022165	9	81628291	81633828	-1	Htr1b	5-hydroxytryptamine (serotonin) receptor 1B [Source:MGI Symbol;Acc:MGI:96274]	protein_coding	ENSMUST00000051005,ENSMUST00000183482
ENSMUSG00000078651	2.28372	2.68589	29	2.76112	29	1.36952	19	0.37153	4	2.7235	0.870527	3.66486	1.87376	0.00879433	0.0601503	11	101325063	101329702	1	Aoc2	amine oxidase, copper containing 2 (retina-specific) [Source:MGI Symbol;Acc:MGI:2668431]	protein_coding	ENSMUST00000041095,ENSMUST00000107264
ENSMUSG00000030500	0.733803	1.22913	13	0.98277	10	0.667204	9	0.123843	1	1.10595	0.395524	3.65431	1.8696	0.0404066	0.149943	7	51622006	51671119	1	Slc17a6	solute carrier family 17 (sodium-dependent inorganic phosphate cotransporter), member 6 [Source:MGI Symbol;Acc:MGI:2156052]	protein_coding	ENSMUST00000032710,ENSMUST00000207375,ENSMUST00000207945,ENSMUST00000208597
ENSMUSG00000053925	1.1953	1.04704	11	1.45076	15	0.386276	5	0.288968	3	1.2489	0.337622	3.65233	1.86882	0.0286215	0.12092	1	170868645	170881721	1	Gm9929	predicted gene 9929 [Source:MGI Symbol;Acc:MGI:3708526]	processed_transcript	ENSMUST00000171747
ENSMUSG00000087557	0.753023	0.773899	8	0.98277	10	1.15883	16	0.0412811	0	0.878335	0.600055	3.64396	1.86551	0.0942686	0.250084	16	14316074	14317285	-1	Gm15869	predicted gene 15869 [Source:MGI Symbol;Acc:MGI:3801861]	sense_intronic	ENSMUST00000126427
ENSMUSG00000027931	0.642064	0.955993	10	0.608381	6	0.105348	1	0.454092	5	0.782187	0.27972	3.63374	1.86146	0.0806978	0.227801	3	90450591	90465866	-1	Npr1	natriuretic peptide receptor 1 [Source:MGI Symbol;Acc:MGI:97371]	protein_coding	ENSMUST00000029540,ENSMUST00000124760,ENSMUST00000142243,ENSMUST00000146991,ENSMUST00000152510
ENSMUSG00000074403	85.6438	134.886	1481	61.4465	656	48.7059	693	12.2605	148	98.1663	30.4832	3.62097	1.85637	0.0020354	0.0247782	3	96268654	96269141	1	Hist2h3b	histone cluster 2, H3b [Source:MGI Symbol;Acc:MGI:2448351]	protein_coding	ENSMUST00000098843
ENSMUSG00000110866	1.82845	1.95751	21	3.2291	34	0.456508	6	1.11459	13	2.59331	0.785549	3.61354	1.85341	0.016739	0.0891106	9	25855315	25859652	-1			lincRNA	ENSMUST00000216055
ENSMUSG00000023084	1.60304	2.3217	25	1.63795	17	2.00161	28	0.123843	1	1.97982	1.06273	3.61314	1.85325	0.124525	0.294698	3	87736923	87748625	-1	Lrrc71	leucine rich repeat containing 71 [Source:MGI Symbol;Acc:MGI:1921735]	protein_coding	ENSMUST00000023846,ENSMUST00000172985,ENSMUST00000174208,ENSMUST00000174381,ENSMUST00000174581
ENSMUSG00000105135	0.756697	0.864946	9	2.19953	23	0.245812	3	0.619216	7	1.53224	0.432514	3.61143	1.85257	0.0688706	0.206552	3	34054335	34055429	-1	Gm43667	predicted gene 43667 [Source:MGI Symbol;Acc:MGI:5663804]	TEC	ENSMUST00000198616
ENSMUSG00000059742	1.95618	1.59332	17	5.75622	61	0.807668	11	0.866903	10	3.67477	0.837286	3.60021	1.84808	0.00909005	0.0611261	2	62693414	63184287	-1	Kcnh7	potassium voltage-gated channel, subfamily H (eag-related), member 7 [Source:MGI Symbol;Acc:MGI:2159566]	protein_coding	ENSMUST00000075052,ENSMUST00000112452,ENSMUST00000112454,ENSMUST00000131799
ENSMUSG00000024891	3.19195	4.87101	53	3.04191	32	2.28254	32	0.454092	5	3.95646	1.36832	3.59667	1.84666	0.027973	0.119329	19	5024006	5031971	1	Slc29a2	solute carrier family 29 (nucleoside transporters), member 2 [Source:MGI Symbol;Acc:MGI:1345278]	protein_coding	ENSMUST00000025826
ENSMUSG00000105842	1.31044	2.04856	22	1.73155	18	0.596972	8	0.454092	5	1.89005	0.525532	3.59142	1.84455	0.0122701	0.073442	3	105766966	105770197	-1	Gm43329	predicted gene 43329 [Source:MGI Symbol;Acc:MGI:5663466]	sense_intronic	ENSMUST00000200120
ENSMUSG00000102687	0.313227	1.04704	11	0.140396	1	0.035116	0	0.37153	4	0.593718	0.203323	3.59073	1.84428	0.230242	0.431852	1	119630744	119631669	-1	Gm37219	predicted gene, 37219 [Source:MGI Symbol;Acc:MGI:5610447]	TEC	ENSMUST00000192036
ENSMUSG00000045319	9.33914	16.6161	182	15.1159	161	4.74066	67	4.08683	49	15.866	4.41374	3.58476	1.84188	8.01009e-06	0.000959676	2	6097607	6130211	-1	Proser2	proline and serine rich 2 [Source:MGI Symbol;Acc:MGI:2442238]	protein_coding	ENSMUST00000054254,ENSMUST00000114942,ENSMUST00000126551,ENSMUST00000194054
ENSMUSG00000109147	1.19518	2.04856	22	1.16996	12	0.316044	4	0.619216	7	1.60926	0.46763	3.58066	1.84022	0.0260275	0.114609	7	109752320	109755278	1	4930431P19Rik	RIKEN cDNA 4930431P19 gene [Source:MGI Symbol;Acc:MGI:1921136]	transcribed_processed_pseudogene	ENSMUST00000207570,ENSMUST00000207761
ENSMUSG00000036492	5.32235	6.69195	73	5.56903	59	1.65045	23	1.77509	21	6.13049	1.71277	3.57927	1.83967	0.000401554	0.00923703	17	36942918	36947986	1	Rnf39	ring finger protein 39 [Source:MGI Symbol;Acc:MGI:2156378]	protein_coding	ENSMUST00000040498,ENSMUST00000173072,ENSMUST00000174669
ENSMUSG00000100213	1.10182	1.22913	13	2.94831	31	0.316044	4	0.949465	11	2.08872	0.632755	3.57384	1.83747	0.0518696	0.173736	1	46849529	46850479	-1	Gm28151	predicted gene 28151 [Source:MGI Symbol;Acc:MGI:5578857]	lincRNA	ENSMUST00000189404
ENSMUSG00000055805	19.3503	28.7253	315	24.3821	260	7.62018	108	7.22419	87	26.5537	7.42218	3.5631	1.83313	4.20458e-06	0.000628486	11	103171107	103198901	1	Fmnl1	formin-like 1 [Source:MGI Symbol;Acc:MGI:1888994]	protein_coding	ENSMUST00000021322,ENSMUST00000042286,ENSMUST00000107027,ENSMUST00000126425,ENSMUST00000129726,ENSMUST00000154871,ENSMUST00000218163
ENSMUSG00000070282	1.81726	1.13809	12	2.10594	22	0.17558	2	1.19715	14	1.62201	0.686366	3.56005	1.8319	0.0214338	0.102275	9	109827943	109832706	-1	3000002C10Rik	RIKEN cDNA 3000002C10 gene [Source:MGI Symbol;Acc:MGI:3036226]	transcribed_processed_pseudogene	ENSMUST00000125451,ENSMUST00000133495,ENSMUST00000144161
ENSMUSG00000025422	1.68223	1.77542	19	1.73155	18	0.456508	6	0.536654	6	1.75348	0.496581	3.55997	1.83186	0.0192122	0.0962754	10	127075284	127093169	1	Agap2	ArfGAP with GTPase domain, ankyrin repeat and PH domain 2 [Source:MGI Symbol;Acc:MGI:3580016]	protein_coding	ENSMUST00000039259,ENSMUST00000217941,ENSMUST00000218292
ENSMUSG00000105954	3.21912	4.59787	50	6.22421	66	1.01836	14	2.35302	28	5.41104	1.68569	3.55072	1.82811	0.0026095	0.0288813	5	104435121	104436372	1	Gm42793	predicted gene 42793 [Source:MGI Symbol;Acc:MGI:5662930]	TEC	ENSMUST00000199139
ENSMUSG00000108830	0.572087	1.04704	11	0.608381	6	0.386276	5	0.123843	1	0.827711	0.25506	3.55039	1.82798	0.0275945	0.118532	7	120736459	120739961	-1	Gm44661	predicted gene 44661 [Source:MGI Symbol;Acc:MGI:5753237]	TEC	ENSMUST00000208830
ENSMUSG00000056457	50.5936	16.9803	186	4.72666	50	2.00161	28	3.34377	40	10.8535	2.67269	3.54862	1.82726	0.124061	0.294181	13	12790816	12800079	-1	Prl2c3	prolactin family 2, subfamily c, member 3 [Source:MGI Symbol;Acc:MGI:1341833]	protein_coding	ENSMUST00000099805,ENSMUST00000222139,ENSMUST00000222621,ENSMUST00000223098,ENSMUST00000223180
ENSMUSG00000053164	2.83681	3.23217	35	3.97788	42	1.15883	16	0.866903	10	3.60502	1.01287	3.53966	1.82361	0.00836402	0.058204	2	37516332	37520603	1	Gpr21	G protein-coupled receptor 21 [Source:MGI Symbol;Acc:MGI:2441890]	protein_coding	ENSMUST00000065441,ENSMUST00000159737
ENSMUSG00000103252	0.937189	0.955993	10	0.795576	8	1.22906	17	0.0412811	0	0.875784	0.635171	3.53961	1.82359	0.105343	0.267724	1	89825481	89827525	1	Gm37521	predicted gene, 37521 [Source:MGI Symbol;Acc:MGI:5610749]	TEC	ENSMUST00000193177
ENSMUSG00000104034	1.02283	1.41123	15	2.48032	26	0.456508	6	0.619216	7	1.94578	0.537862	3.53955	1.82357	0.00615383	0.0479567	2	14673404	14674812	1	2900092N22Rik	RIKEN cDNA 2900092N22 gene [Source:MGI Symbol;Acc:MGI:1920357]	TEC	ENSMUST00000193601
ENSMUSG00000091079	0.442973	0.682852	7	0.233993	2	0.105348	1	0.123843	1	0.458423	0.114596	3.53159	1.82032	0.131553	0.304319	14	24238172	24243391	-1	Gm17105	predicted gene 17105 [Source:MGI Symbol;Acc:MGI:4937932]	sense_intronic	ENSMUST00000163715
ENSMUSG00000030956	13.9118	16.434	180	15.5839	166	5.79414	82	3.42633	41	16.0089	4.61024	3.53148	1.82027	1.28579e-05	0.00124066	7	132712082	132813886	-1	Fam53b	family with sequence similarity 53, member B [Source:MGI Symbol;Acc:MGI:1925188]	protein_coding	ENSMUST00000065371,ENSMUST00000097998,ENSMUST00000097999,ENSMUST00000106165,ENSMUST00000106166,ENSMUST00000106168,ENSMUST00000106169,ENSMUST00000134946,ENSMUST00000140865,ENSMUST00000146460,ENSMUST00000148303
ENSMUSG00000102326	0.625714	0.955993	10	1.07637	11	0.386276	5	0.206405	2	1.01618	0.296341	3.52876	1.81916	0.0705102	0.209643	1	157347339	157350043	-1	Gm37788	predicted gene, 37788 [Source:MGI Symbol;Acc:MGI:5611016]	TEC	ENSMUST00000193958
ENSMUSG00000053714	1.42288	2.41274	26	1.54435	16	0.245812	3	1.36228	16	1.97855	0.804044	3.52298	1.8168	0.0210619	0.101246	7	25376819	25566417	1	4732471J01Rik	RIKEN cDNA 4732471J01 gene [Source:MGI Symbol;Acc:MGI:3603586]	antisense_RNA	ENSMUST00000066316,ENSMUST00000205787,ENSMUST00000206300,ENSMUST00000206436
ENSMUSG00000003123	6.01668	10.3338	113	6.6922	71	1.65045	23	3.59145	43	8.51301	2.62095	3.51666	1.81421	0.00207614	0.0251319	7	25379527	25398710	-1	Lipe	lipase, hormone sensitive [Source:MGI Symbol;Acc:MGI:96790]	protein_coding	ENSMUST00000003207,ENSMUST00000054301,ENSMUST00000105177,ENSMUST00000149349,ENSMUST00000205698,ENSMUST00000205923,ENSMUST00000206588,ENSMUST00000206861
ENSMUSG00000026311	17.5748	26.085	286	22.1357	236	5.23229	74	9.28824	112	24.1103	7.26027	3.51384	1.81305	4.58029e-06	0.000658508	1	91540544	91559589	1	Asb1	ankyrin repeat and SOCS box-containing 1 [Source:MGI Symbol;Acc:MGI:1929735]	protein_coding	ENSMUST00000027538,ENSMUST00000086843,ENSMUST00000185718,ENSMUST00000186068,ENSMUST00000188081,ENSMUST00000188879,ENSMUST00000190484
ENSMUSG00000083745	0.484032	1.22913	13	0.701979	7	0.245812	3	0.288968	3	0.965556	0.26739	3.51124	1.81198	0.0529778	0.176107	2	37672208	37673003	1	Gm13543	predicted gene 13543 [Source:MGI Symbol;Acc:MGI:3649448]	processed_pseudogene	ENSMUST00000121230
ENSMUSG00000051341	2.91779	3.23217	35	8.37694	89	0.596972	8	4.16939	50	5.80456	2.38318	3.50785	1.81059	0.0391798	0.146996	17	21555046	21562066	1	Zfp52	zinc finger protein 52 [Source:MGI Symbol;Acc:MGI:99199]	protein_coding	ENSMUST00000079242
ENSMUSG00000105846	0.956137	1.86646	20	2.66752	28	0.737436	10	0.536654	6	2.26699	0.637045	3.50508	1.80945	0.0157889	0.0853691	3	104149756	104151705	-1	Gm43258	predicted gene 43258 [Source:MGI Symbol;Acc:MGI:5663395]	sense_intronic	ENSMUST00000200312
ENSMUSG00000081208	0.847682	0.864946	9	0.889173	9	0.17558	2	0.37153	4	0.877059	0.273555	3.50372	1.80889	0.0500168	0.169877	11	3149742	3150955	-1	Gm11400	predicted gene 11400 [Source:MGI Symbol;Acc:MGI:3705645]	processed_pseudogene	ENSMUST00000120853
ENSMUSG00000102243	1.38349	1.68437	18	2.01234	21	0.596972	8	0.454092	5	1.84835	0.525532	3.5036	1.80884	0.00524539	0.0439982	1	139155152	139157782	1	Gm37718	predicted gene, 37718 [Source:MGI Symbol;Acc:MGI:5610946]	TEC	ENSMUST00000191655
ENSMUSG00000022840	0.635607	0.500758	5	0.514784	5	0.105348	1	0.206405	2	0.507771	0.155877	3.50175	1.80808	0.087062	0.23843	16	35154877	35305737	1	Adcy5	adenylate cyclase 5 [Source:MGI Symbol;Acc:MGI:99673]	protein_coding	ENSMUST00000114913
ENSMUSG00000110325	0.733885	0.227617	2	0.701979	7	0.105348	1	0.123843	1	0.464798	0.114596	3.49453	1.8051	0.15515	0.338122	8	91633079	91634890	1	Gm45293	predicted gene 45293 [Source:MGI Symbol;Acc:MGI:5791129]	TEC	ENSMUST00000209754
ENSMUSG00000097335	0.991891	1.50227	16	1.16996	12	0.245812	3	0.619216	7	1.33612	0.432514	3.49448	1.80508	0.0108371	0.067771	11	80017354	80029868	-1	Gm26563	predicted gene, 26563 [Source:MGI Symbol;Acc:MGI:5477057]	lincRNA	ENSMUST00000181003,ENSMUST00000181152
ENSMUSG00000106475	6.66709	10.0607	110	12.1208	129	3.54672	50	2.76583	33	11.0908	3.15628	3.49327	1.80458	0.000334793	0.00835646	3	126600029	126604461	1	Gm43011	predicted gene 43011 [Source:MGI Symbol;Acc:MGI:5663148]	TEC	ENSMUST00000197897
ENSMUSG00000096941	0.917912	0.773899	8	1.07637	11	1.36952	19	0.0412811	0	0.925133	0.705403	3.4871	1.80203	0.195401	0.38969	1	91989051	91992628	1	Gm26720	predicted gene, 26720 [Source:MGI Symbol;Acc:MGI:5477214]	lincRNA	ENSMUST00000181260
ENSMUSG00000070618	0.484648	0.227617	2	0.889173	9	0.035116	0	0.536654	6	0.558395	0.285885	3.48593	1.80154	0.268985	0.474328	4	143551700	143573798	1	BC080695	cDNA sequence BC080695 [Source:MGI Symbol;Acc:MGI:3525148]	protein_coding	ENSMUST00000105765,ENSMUST00000105774
ENSMUSG00000042320	1.93737	2.1396	23	2.94831	31	0.667204	9	0.784341	9	2.54396	0.725772	3.48299	1.80033	0.00683867	0.0512348	12	85086385	85110759	-1	Prox2	prospero homeobox 2 [Source:MGI Symbol;Acc:MGI:1920672]	protein_coding	ENSMUST00000110249,ENSMUST00000177289,ENSMUST00000191324,ENSMUST00000221003
ENSMUSG00000045100	4.90285	6.23672	68	4.63306	49	2.56347	36	0.866903	10	5.43489	1.71519	3.48041	1.79926	0.00135571	0.0191231	6	94500331	94604672	1	Slc25a26	solute carrier family 25 (mitochondrial carrier, phosphate carrier), member 26 [Source:MGI Symbol;Acc:MGI:1914832]	protein_coding	ENSMUST00000061118,ENSMUST00000203484,ENSMUST00000204235,ENSMUST00000204764,ENSMUST00000204985,ENSMUST00000205173,ENSMUST00000205254
ENSMUSG00000021640	0.596055	1.13809	12	1.07637	11	0.17558	2	0.619216	7	1.10723	0.397398	3.4788	1.79859	0.0474217	0.164961	13	100407764	100452869	-1	Naip1	NLR family, apoptosis inhibitory protein 1 [Source:MGI Symbol;Acc:MGI:1298223]	protein_coding	ENSMUST00000022142,ENSMUST00000221727,ENSMUST00000221943,ENSMUST00000222155
ENSMUSG00000054942	1.80632	2.59484	28	1.35716	14	0.948132	13	0.288968	3	1.976	0.61855	3.47307	1.79621	0.0263816	0.115359	3	152273849	152340407	-1	Miga1	mitoguardin 1 [Source:MGI Symbol;Acc:MGI:1924567]	protein_coding	ENSMUST00000068243,ENSMUST00000073089,ENSMUST00000196265,ENSMUST00000199334,ENSMUST00000199397,ENSMUST00000199443,ENSMUST00000199872,ENSMUST00000199963,ENSMUST00000200241
ENSMUSG00000098001	2.04413	2.68589	29	1.73155	18	1.22906	17	0.288968	3	2.20872	0.759014	3.47147	1.79555	0.060751	0.19155	8	80933534	80938667	-1	Gm27048	predicted gene, 27048 [Source:MGI Symbol;Acc:MGI:5504163]	lincRNA	ENSMUST00000182891
ENSMUSG00000035983	1.3215	1.41123	15	0.701979	7	1.65045	23	0.0412811	0	1.0566	0.845867	3.46179	1.79152	0.273727	0.479363	12	40222758	40229184	1	Gm7008	predicted gene 7008 [Source:MGI Symbol;Acc:MGI:3647211]	antisense_RNA	ENSMUST00000038121,ENSMUST00000170019,ENSMUST00000171356
ENSMUSG00000020258	1.60096	2.1396	23	2.57392	27	0.386276	5	1.27971	15	2.35676	0.832995	3.4608	1.7911	0.016329	0.087272	9	106152857	106158138	-1	Glyctk	glycerate kinase [Source:MGI Symbol;Acc:MGI:2444085]	protein_coding	ENSMUST00000036382,ENSMUST00000112543,ENSMUST00000159809,ENSMUST00000162562,ENSMUST00000217417
ENSMUSG00000034570	12.5663	18.0728	198	19.2342	205	6.21553	88	4.5822	55	18.6535	5.39887	3.45801	1.78994	4.49116e-05	0.00243437	11	3494375	3504821	-1	Inpp5j	inositol polyphosphate 5-phosphatase J [Source:MGI Symbol;Acc:MGI:2158663]	protein_coding	ENSMUST00000044507,ENSMUST00000110018,ENSMUST00000110019,ENSMUST00000148939,ENSMUST00000154756,ENSMUST00000183684
ENSMUSG00000105528	1.45347	1.41123	15	2.94831	31	0.456508	6	0.784341	9	2.17977	0.620424	3.45041	1.78677	0.00569008	0.0461921	5	14027894	14029765	1	Gm43519	predicted gene 43519 [Source:MGI Symbol;Acc:MGI:5663656]	TEC	ENSMUST00000197239
ENSMUSG00000029720	12.3496	20.5311	225	14.2736	152	3.54672	50	7.30675	88	17.4023	5.42673	3.4494	1.78635	0.000462168	0.0100266	5	137629175	137642899	1	Gm20605	predicted gene 20605 [Source:MGI Symbol;Acc:MGI:5306917]	protein_coding	ENSMUST00000177545
ENSMUSG00000097308	1.83981	2.68589	29	2.29313	24	0.52674	7	1.03203	12	2.48951	0.779384	3.44086	1.78277	0.00382514	0.0362997	8	4678462	4688494	1	Gm6410	predicted gene 6410 [Source:MGI Symbol;Acc:MGI:3643419]	lincRNA	ENSMUST00000181337
ENSMUSG00000102841	2.43806	2.77693	30	4.25867	45	1.72068	24	0.536654	6	3.5178	1.12867	3.43795	1.78155	0.0247082	0.111353	1	194677002	194680565	1	Gm38036	predicted gene, 38036 [Source:MGI Symbol;Acc:MGI:5611264]	TEC	ENSMUST00000194586
ENSMUSG00000015599	0.378301	0.227617	2	0.608381	6	0.035116	0	0.37153	4	0.417999	0.203323	3.43572	1.78061	0.169369	0.35725	17	46442448	46487675	-1	Ttbk1	tau tubulin kinase 1 [Source:MGI Symbol;Acc:MGI:2147036]	protein_coding	ENSMUST00000047034,ENSMUST00000223818,ENSMUST00000225808
ENSMUSG00000089736	1.02974	0.773899	8	1.07637	11	0.245812	3	0.288968	3	0.925133	0.26739	3.43359	1.77972	0.0445839	0.159211	8	4248214	4251423	1	Tgfbr3l	transforming growth factor, beta receptor III-like [Source:MGI Symbol;Acc:MGI:3833469]	protein_coding	ENSMUST00000110993,ENSMUST00000124750,ENSMUST00000142865,ENSMUST00000208029,ENSMUST00000209051
ENSMUSG00000072612	1.7268	2.04856	22	1.91874	20	1.43976	20	0.206405	2	1.98365	0.823081	3.43166	1.77891	0.0218008	0.103272	5	125389322	125390554	1	Gm10382	predicted gene 10382 [Source:MGI Symbol;Acc:MGI:3647829]	protein_coding	ENSMUST00000100700
ENSMUSG00000115018	4.54524	3.59635	39	4.63306	49	5.51321	78	0.206405	2	4.11471	2.85981	3.43142	1.7788	0.0955016	0.251931	2	25244819	25246863	-1			protein_coding	ENSMUST00000228627
ENSMUSG00000028051	0.983109	1.32018	14	1.35716	14	1.0886	15	0.123843	1	1.33867	0.60622	3.42591	1.77649	0.0738266	0.215878	3	89146074	89160196	-1	Hcn3	hyperpolarization-activated, cyclic nucleotide-gated K+ 3 [Source:MGI Symbol;Acc:MGI:1298211]	protein_coding	ENSMUST00000029686,ENSMUST00000127654,ENSMUST00000132156,ENSMUST00000133368
ENSMUSG00000113379	0.606074	1.22913	13	0.701979	7	0.105348	1	0.784341	9	0.965556	0.444844	3.42585	1.77646	0.128264	0.299845	13	96576630	96577923	1	Gm46436	predicted gene, 46436 [Source:MGI Symbol;Acc:MGI:5826073]	TEC	ENSMUST00000221851
ENSMUSG00000073486	0.614239	0.591805	6	0.701979	7	0.737436	10	0.0412811	0	0.646892	0.389359	3.4258	1.77644	0.189755	0.383376	1	179803376	179804676	1	Gm10518	predicted gene 10518 [Source:MGI Symbol;Acc:MGI:3704205]	protein_coding	ENSMUST00000097454
ENSMUSG00000113603	0.650638	1.04704	11	0.233993	2	0.456508	6	0.0412811	0	0.640516	0.248895	3.42	1.774	0.221881	0.421861	13	64262114	64264374	1			TEC	ENSMUST00000221580
ENSMUSG00000108042	0.907363	1.59332	17	1.26356	13	0.386276	5	0.454092	5	1.42844	0.420184	3.4083	1.76905	0.0194586	0.096902	6	87830274	87832866	-1	B130021K23Rik	RIKEN cDNA B130021K23 gene [Source:MGI Symbol;Acc:MGI:2442518]	TEC	ENSMUST00000205226
ENSMUSG00000022816	0.659842	0.955993	10	1.07637	11	0.17558	2	0.536654	6	1.01618	0.356117	3.4068	1.76842	0.0399546	0.148623	16	37776873	37836514	1	Fstl1	follistatin-like 1 [Source:MGI Symbol;Acc:MGI:102793]	protein_coding	ENSMUST00000114763,ENSMUST00000123077,ENSMUST00000125279,ENSMUST00000127495,ENSMUST00000135668,ENSMUST00000152579
ENSMUSG00000048620	1.75903	2.77693	30	2.85471	30	0.596972	8	1.19715	14	2.81582	0.897062	3.40462	1.76749	0.00556906	0.0456739	7	6456168	6466817	1	Olfr1336	olfactory receptor 1336 [Source:MGI Symbol;Acc:MGI:3031170]	protein_coding	ENSMUST00000056120,ENSMUST00000214301
ENSMUSG00000047415	3.83771	3.8695	42	3.2291	34	1.86115	26	0.536654	6	3.5493	1.1989	3.4004	1.7657	0.00704471	0.0521533	12	100876682	100908198	-1	Gpr68	G protein-coupled receptor 68 [Source:MGI Symbol;Acc:MGI:2441763]	protein_coding	ENSMUST00000053668,ENSMUST00000110065,ENSMUST00000110066,ENSMUST00000124459,ENSMUST00000128306,ENSMUST00000135684,ENSMUST00000222453
ENSMUSG00000107009	0.581743	0.773899	8	0.32759	3	0.17558	2	0.123843	1	0.550745	0.149712	3.39898	1.7651	0.0817401	0.229258	5	74367163	74369915	-1	6720475M21Rik	RIKEN cDNA 6720475M21 gene [Source:MGI Symbol;Acc:MGI:1925146]	TEC	ENSMUST00000201755
ENSMUSG00000032842	5.68604	8.51289	93	5.19464	55	2.56347	36	1.44484	17	6.85377	2.00415	3.39662	1.7641	0.000547003	0.0108891	17	46303221	46328352	-1	Abcc10	ATP-binding cassette, sub-family C (CFTR/MRP), member 10 [Source:MGI Symbol;Acc:MGI:2386976]	protein_coding	ENSMUST00000047970,ENSMUST00000095261,ENSMUST00000165733,ENSMUST00000167360,ENSMUST00000168490,ENSMUST00000170168,ENSMUST00000171584
ENSMUSG00000098178	2975.98	3926.63	43127	3504.98	37447	2980.19	42433	391.799	4745	3715.8	1685.99	3.39361	1.76282	0.0156828	0.0850514	17	39846958	39848788	1	Gm42418	predicted gene, 42418 [Source:MGI Symbol;Acc:MGI:5649005]	lincRNA	ENSMUST00000182010
ENSMUSG00000102748	0.496634	0.227617	2	1.07637	11	0.105348	1	0.206405	2	0.651992	0.155877	3.3881	1.76048	0.152084	0.334073	18	37689828	37841873	1	Pcdhgb2	protocadherin gamma subfamily B, 2 [Source:MGI Symbol;Acc:MGI:1935170]	protein_coding	ENSMUST00000193631,ENSMUST00000195112
ENSMUSG00000075132	0.857736	1.68437	18	1.54435	16	0.596972	8	0.37153	4	1.61436	0.484251	3.37877	1.7565	0.010085	0.0648285	2	88273040	88279875	-1	Olfr1173	olfactory receptor 1173 [Source:MGI Symbol;Acc:MGI:3031007]	protein_coding	ENSMUST00000099830,ENSMUST00000216887
ENSMUSG00000086328	0.772607	1.13809	12	0.701979	7	0.245812	3	0.288968	3	0.920033	0.26739	3.37728	1.75586	0.0680705	0.205472	2	116066218	116067444	-1	2700033N17Rik	RIKEN cDNA 2700033N17 gene [Source:MGI Symbol;Acc:MGI:1919853]	lincRNA	ENSMUST00000140185
ENSMUSG00000049555	0.821888	0.773899	8	0.889173	9	0.456508	6	0.123843	1	0.831536	0.290176	3.36594	1.75101	0.0342483	0.135258	9	110865711	110880113	-1	Tmie	transmembrane inner ear [Source:MGI Symbol;Acc:MGI:2159400]	protein_coding	ENSMUST00000050958,ENSMUST00000198062,ENSMUST00000199189
ENSMUSG00000114399	0.646547	0.318664	3	0.514784	5	0.316044	4	0.0412811	0	0.416724	0.178663	3.36557	1.75085	0.185935	0.378102	13	38514096	38514875	1			processed_pseudogene	ENSMUST00000225109
ENSMUSG00000024770	0.668017	0.591805	6	0.701979	7	0.105348	1	0.37153	4	0.646892	0.238439	3.36466	1.75046	0.0857214	0.235959	19	34067358	34084918	1	Lipn	lipase, family member N [Source:MGI Symbol;Acc:MGI:1917416]	protein_coding	ENSMUST00000025682,ENSMUST00000126710,ENSMUST00000148821
ENSMUSG00000037752	3.36825	5.59939	61	4.35227	46	1.29929	18	1.69252	20	4.97583	1.49591	3.36397	1.75017	0.00012482	0.00467779	4	132724897	132732546	-1	Xkr8	X-linked Kx blood group related 8 [Source:MGI Symbol;Acc:MGI:2685877]	protein_coding	ENSMUST00000045550,ENSMUST00000143642,ENSMUST00000150104
ENSMUSG00000001227	3.17929	4.05159	44	3.60349	38	0.8779	12	1.5274	18	3.82754	1.20265	3.36301	1.74975	0.000471581	0.0101801	17	56123085	56140343	-1	Sema6b	sema domain, transmembrane domain (TM), and cytoplasmic domain, (semaphorin) 6B [Source:MGI Symbol;Acc:MGI:1202889]	protein_coding	ENSMUST00000001256,ENSMUST00000167545
ENSMUSG00000103837	1.34491	2.95903	32	0.514784	5	2.6337	37	0.0412811	0	1.73691	1.33749	3.36285	1.74969	0.300071	0.505539	9	88826604	88826813	-1	Gm37614	predicted gene, 37614 [Source:MGI Symbol;Acc:MGI:5610842]	TEC	ENSMUST00000195645
ENSMUSG00000084329	0.965354	1.32018	14	0.701979	7	0.386276	5	0.206405	2	1.01108	0.296341	3.36247	1.74952	0.0737631	0.215878	11	72833461	72835380	1	Gm6733	predicted gene 6733 [Source:MGI Symbol;Acc:MGI:3645402]	processed_pseudogene	ENSMUST00000118302
ENSMUSG00000034258	0.554431	0.591805	6	0.421187	4	0.17558	2	0.123843	1	0.506496	0.149712	3.36163	1.74916	0.0575345	0.185631	12	85746539	85813585	1	Flvcr2	feline leukemia virus subgroup C cellular receptor 2 [Source:MGI Symbol;Acc:MGI:2384974]	protein_coding	ENSMUST00000040461,ENSMUST00000221585
ENSMUSG00000084315	0.600949	0.682852	7	0.701979	7	0.8779	12	0.0412811	0	0.692415	0.459591	3.357	1.74717	0.134357	0.308225	13	23124505	23126243	1	Vmn1r-ps128	vomeronasal 1 receptor, pseudogene 128 [Source:MGI Symbol;Acc:MGI:3651039]	unprocessed_pseudogene	ENSMUST00000121211
ENSMUSG00000108574	1.98572	2.3217	25	3.2291	34	0.667204	9	1.03203	12	2.7754	0.849616	3.33915	1.73948	0.0164146	0.0876968	6	91711336	91713278	-1	Gm44981	predicted gene 44981 [Source:MGI Symbol;Acc:MGI:5753557]	TEC	ENSMUST00000205549
ENSMUSG00000044313	2.27853	6.05462	66	2.85471	30	1.29929	18	1.19715	14	4.45467	1.24822	3.33857	1.73923	0.00233402	0.0268449	3	101813076	101848959	-1	Mab21l3	mab-21-like 3 (C. elegans) [Source:MGI Symbol;Acc:MGI:2446273]	protein_coding	ENSMUST00000061831,ENSMUST00000118411
ENSMUSG00000106241	1.32779	2.23065	24	2.29313	24	0.386276	5	1.27971	15	2.26189	0.832995	3.3385	1.7392	0.00846755	0.0586124	5	25687373	25689395	-1	Gm43143	predicted gene 43143 [Source:MGI Symbol;Acc:MGI:5663280]	TEC	ENSMUST00000196083
ENSMUSG00000034584	6.02566	9.6965	106	13.5248	144	2.21231	31	5.65551	68	11.6106	3.93391	3.33309	1.73686	0.00237794	0.0271762	9	53301670	53377514	1	Exph5	exophilin 5 [Source:MGI Symbol;Acc:MGI:2443248]	protein_coding	ENSMUST00000051014,ENSMUST00000132410,ENSMUST00000139096
ENSMUSG00000075162	0.747637	0.955993	10	0.701979	7	1.22906	17	0.0412811	0	0.828986	0.635171	3.32705	1.73424	0.275075	0.481113	10	44004154	44004701	1	Gm10812	predicted gene 10812 [Source:MGI Symbol;Acc:MGI:3708535]	pseudogene	ENSMUST00000099864
ENSMUSG00000096991	1.22529	2.50379	27	1.82514	19	0.667204	9	0.619216	7	2.16447	0.64321	3.32437	1.73308	0.0130477	0.0755377	10	63292286	63295793	-1	Gm26789	predicted gene, 26789 [Source:MGI Symbol;Acc:MGI:5477283]	antisense_RNA	ENSMUST00000181342
ENSMUSG00000112349	4.92767	4.87101	53	23.0717	246	1.65045	23	6.64625	80	13.9714	4.14835	3.32382	1.73284	0.0745217	0.217146	10	50179151	50182994	-1			processed_pseudogene	ENSMUST00000219753
ENSMUSG00000056735	0.633041	0.682852	7	0.795576	8	0.17558	2	0.288968	3	0.739214	0.232274	3.31342	1.72832	0.0521138	0.174212	5	122989354	122998345	1	A930024E05Rik	RIKEN cDNA A930024E05 gene [Source:MGI Symbol;Acc:MGI:1924414]	antisense_RNA	ENSMUST00000148466
ENSMUSG00000081817	0.875535	1.77542	19	1.91874	20	0.667204	9	0.454092	5	1.84708	0.560648	3.31301	1.72814	0.0186244	0.0946078	2	62668783	62670370	-1	Gm13590	predicted gene 13590 [Source:MGI Symbol;Acc:MGI:3650248]	processed_pseudogene	ENSMUST00000120183
ENSMUSG00000079019	0.672759	0.864946	9	0.514784	5	0.316044	4	0.123843	1	0.689865	0.219944	3.29967	1.72232	0.0670833	0.203594	8	71689214	71690575	1	Insl3	insulin-like 3 [Source:MGI Symbol;Acc:MGI:108427]	protein_coding	ENSMUST00000034261
ENSMUSG00000115829	0.457281	1.04704	11	0.421187	4	0.316044	4	0.123843	1	0.734114	0.219944	3.29049	1.7183	0.111457	0.276565	15	35368453	35373147	-1			antisense_RNA	ENSMUST00000228236
ENSMUSG00000056895	2.06401	2.41274	26	2.57392	27	0.737436	10	0.784341	9	2.49333	0.760888	3.28184	1.7145	0.0101415	0.0650044	11	58948920	58949533	1	Hist3h2ba	histone cluster 3, H2ba [Source:MGI Symbol;Acc:MGI:1925553]	protein_coding	ENSMUST00000078267
ENSMUSG00000104449	0.686082	1.04704	11	1.45076	15	0.316044	4	0.454092	5	1.2489	0.385068	3.28137	1.7143	0.0382458	0.145005	2	12372212	12375271	-1	Gm37255	predicted gene, 37255 [Source:MGI Symbol;Acc:MGI:5610483]	TEC	ENSMUST00000193302
ENSMUSG00000113331	0.785228	0.500758	5	0.889173	9	0.316044	4	0.123843	1	0.694966	0.219944	3.28111	1.71418	0.0750459	0.218143	12	110151654	110158077	-1	3110009F21Rik	RIKEN cDNA 3110009F21 gene [Source:MGI Symbol;Acc:MGI:1914530]	lincRNA	ENSMUST00000223217
ENSMUSG00000069920	1.64337	1.95751	21	1.35716	14	1.0886	15	0.206405	2	1.65733	0.647501	3.28071	1.71401	0.0524226	0.174841	8	105252638	105255153	-1	B3gnt9	UDP-GlcNAc:betaGal beta-1,3-N-acetylglucosaminyltransferase 9 [Source:MGI Symbol;Acc:MGI:2142841]	protein_coding	ENSMUST00000093217,ENSMUST00000136822,ENSMUST00000161745
ENSMUSG00000102912	1.10511	1.04704	11	2.10594	22	0.386276	5	0.536654	6	1.57649	0.461465	3.27994	1.71367	0.0488271	0.167489	4	108622929	108625216	-1	Gm20731	predicted gene, 20731 [Source:MGI Symbol;Acc:MGI:5313040]	TEC	ENSMUST00000193462
ENSMUSG00000114147	1.00136	0.318664	3	3.79068	40	0.035116	0	4.08683	49	2.05467	2.06097	3.27981	1.71361	0.470667	0.657992	12	39948444	39950632	-1			transcribed_processed_pseudogene	ENSMUST00000222549,ENSMUST00000222820
ENSMUSG00000034275	9.52376	15.4325	169	12.4016	132	4.88113	69	3.59145	43	13.917	4.23629	3.27471	1.71137	0.000650049	0.0120439	9	27299204	27357546	1	Igsf9b	immunoglobulin superfamily, member 9B [Source:MGI Symbol;Acc:MGI:2685354]	protein_coding	ENSMUST00000115247,ENSMUST00000133213,ENSMUST00000214187,ENSMUST00000214357
ENSMUSG00000029269	0.67611	0.591805	6	1.07637	11	0.035116	0	2.10534	25	0.834086	1.07023	3.2733	1.71074	0.193761	0.387548	5	87513339	87538195	-1	Sult1b1	sulfotransferase family 1B, member 1 [Source:MGI Symbol;Acc:MGI:2136282]	protein_coding	ENSMUST00000031199,ENSMUST00000117455,ENSMUST00000120150
ENSMUSG00000015342	1.4334	2.41274	26	2.66752	28	1.86115	26	0.288968	3	2.54013	1.07506	3.26144	1.70551	0.0215027	0.102336	X	9272756	9313250	1	Xk	X-linked Kx blood group [Source:MGI Symbol;Acc:MGI:103569]	protein_coding	ENSMUST00000015486
ENSMUSG00000048707	12.6051	15.7056	172	10.9977	117	4.3895	62	3.67402	44	13.3516	4.03176	3.25977	1.70477	3.1852e-05	0.00210842	2	25262618	25269885	1	Tprn	taperin [Source:MGI Symbol;Acc:MGI:2139535]	protein_coding	ENSMUST00000114336,ENSMUST00000137361,ENSMUST00000141509,ENSMUST00000155738
ENSMUSG00000100220	1.64328	2.1396	23	2.57392	27	0.667204	9	0.784341	9	2.35676	0.725772	3.25684	1.70347	0.0962777	0.252888	15	98589990	98591090	1	Gm29331	predicted gene 29331 [Source:MGI Symbol;Acc:MGI:5580037]	antisense_RNA	ENSMUST00000187215
ENSMUSG00000044092	0.742548	1.04704	11	0.514784	5	0.245812	3	0.206405	2	0.780912	0.226109	3.25624	1.70321	0.126454	0.297591	5	139405280	139415623	1	C130050O18Rik	RIKEN cDNA C130050O18 gene [Source:MGI Symbol;Acc:MGI:2442694]	protein_coding	ENSMUST00000052176,ENSMUST00000163940,ENSMUST00000164078
ENSMUSG00000104525	2.48988	3.6874	40	2.57392	27	0.948132	13	0.949465	11	3.13066	0.948799	3.25403	1.70223	0.0083377	0.0581017	1	194993258	194996195	1	Gm37334	predicted gene, 37334 [Source:MGI Symbol;Acc:MGI:5610562]	TEC	ENSMUST00000192325
ENSMUSG00000095427	0.445475	0.0455235	0	2.66752	28	0.245812	3	0.0412811	0	1.35652	0.143547	3.25049	1.70066	0.447713	0.638687	14	76236691	76237545	-1	Rps2-ps6	ribosomal protein S2, pseudogene 6 [Source:MGI Symbol;Acc:MGI:3644876]	processed_pseudogene	ENSMUST00000095471
ENSMUSG00000033697	8.27173	13.2473	145	10.1553	108	5.02159	71	2.43558	29	11.7013	3.72859	3.24319	1.69741	0.000329187	0.00834512	15	76723985	76818170	-1	Arhgap39	Rho GTPase activating protein 39 [Source:MGI Symbol;Acc:MGI:107858]	protein_coding	ENSMUST00000036176,ENSMUST00000077821,ENSMUST00000175843,ENSMUST00000176219,ENSMUST00000176724,ENSMUST00000176736,ENSMUST00000176855,ENSMUST00000177011,ENSMUST00000177026,ENSMUST00000177255
ENSMUSG00000028893	20.9713	28.3611	311	23.1653	247	7.33925	104	8.62775	104	25.7632	7.9835	3.24045	1.6962	0.000159773	0.00536883	4	132492032	132510501	-1	Sesn2	sestrin 2 [Source:MGI Symbol;Acc:MGI:2651874]	protein_coding	ENSMUST00000030724
ENSMUSG00000024843	113.149	172.488	1894	205.68	2197	78.9759	1124	42.2305	511	189.084	60.6032	3.23732	1.6948	8.2829e-05	0.0036641	19	3851773	3894369	1	Chka	choline kinase alpha [Source:MGI Symbol;Acc:MGI:107760]	protein_coding	ENSMUST00000025760,ENSMUST00000072055,ENSMUST00000124219,ENSMUST00000125013,ENSMUST00000125411,ENSMUST00000125640,ENSMUST00000125859,ENSMUST00000127544,ENSMUST00000128694,ENSMUST00000139655,ENSMUST00000146463,ENSMUST00000148325,ENSMUST00000153343,ENSMUST00000154467
ENSMUSG00000094030	1.0554	1.68437	18	3.04191	32	0.386276	5	1.36228	16	2.36314	0.874276	3.23443	1.69351	0.0318789	0.129563	16	82828382	82829881	1	Gm21833	predicted gene, 21833 [Source:MGI Symbol;Acc:MGI:5433997]	protein_coding	ENSMUST00000177665
ENSMUSG00000097410	1.28026	1.59332	17	1.82514	19	0.456508	6	0.619216	7	1.70923	0.537862	3.23432	1.69346	0.00833506	0.0581017	11	102863337	103075903	1	Gm26668	predicted gene, 26668 [Source:MGI Symbol;Acc:MGI:5477162]	lincRNA	ENSMUST00000181125
ENSMUSG00000046295	8.22565	13.4294	147	8.56414	91	2.77417	39	4.08683	49	10.9968	3.4305	3.23367	1.69317	0.00175407	0.0226117	8	71406010	71409904	1	Ankle1	ankyrin repeat and LEM domain containing 1 [Source:MGI Symbol;Acc:MGI:1918775]	protein_coding	ENSMUST00000119976,ENSMUST00000120725,ENSMUST00000124520,ENSMUST00000125290,ENSMUST00000136522
ENSMUSG00000102225	1.08749	1.32018	14	2.57392	27	0.52674	7	0.619216	7	1.94705	0.572978	3.23092	1.69194	0.0105011	0.066421	9	72315131	72317136	1	Gm37983	predicted gene, 37983 [Source:MGI Symbol;Acc:MGI:5611211]	TEC	ENSMUST00000193207
ENSMUSG00000105472	2.08019	2.1396	23	4.63306	49	1.43976	20	0.619216	7	3.38633	1.02949	3.2302	1.69162	0.0147488	0.0818383	3	99144603	99148954	1	Gm43024	predicted gene 43024 [Source:MGI Symbol;Acc:MGI:5663161]	sense_intronic	ENSMUST00000196770
ENSMUSG00000030270	0.482644	0.409711	4	0.32759	3	0.105348	1	0.123843	1	0.368651	0.114596	3.22358	1.68867	0.204011	0.40102	6	113282307	113305627	1	Cpne9	copine family member IX [Source:MGI Symbol;Acc:MGI:2443052]	protein_coding	ENSMUST00000041203,ENSMUST00000124574,ENSMUST00000128148,ENSMUST00000130191,ENSMUST00000132372,ENSMUST00000134523,ENSMUST00000136728,ENSMUST00000138388,ENSMUST00000155779,ENSMUST00000204050
ENSMUSG00000044788	0.919729	0.682852	7	0.701979	7	0.948132	13	0.0412811	0	0.692415	0.494707	3.2225	1.68818	0.134673	0.308741	11	115279622	115297663	-1	Fads6	fatty acid desaturase domain family, member 6 [Source:MGI Symbol;Acc:MGI:3039592]	protein_coding	ENSMUST00000056153,ENSMUST00000141006
ENSMUSG00000107116	1.48801	1.95751	21	1.82514	19	0.737436	10	0.454092	5	1.89133	0.595764	3.21997	1.68705	0.0232852	0.107161	5	118644373	118649372	1	Gm43274	predicted gene 43274 [Source:MGI Symbol;Acc:MGI:5663411]	TEC	ENSMUST00000202545
ENSMUSG00000047153	32.94	48.7556	535	49.0917	524	14.9243	212	15.563	188	48.9237	15.2436	3.21376	1.68426	4.69291e-05	0.00248051	14	55884947	55898775	1	Khnyn	KH and NYN domain containing [Source:MGI Symbol;Acc:MGI:2451333]	protein_coding	ENSMUST00000022831,ENSMUST00000227462,ENSMUST00000228462
ENSMUSG00000055480	4.01795	5.87253	64	8.37694	89	1.15883	16	4.49964	54	7.12474	2.82923	3.21204	1.68349	0.0119672	0.072535	13	67254918	67278466	-1	Zfp458	zinc finger protein 458 [Source:MGI Symbol;Acc:MGI:3040691]	protein_coding	ENSMUST00000045969,ENSMUST00000223990,ENSMUST00000224648,ENSMUST00000225772
ENSMUSG00000101693	0.963498	1.50227	16	0.98277	10	0.386276	5	0.37153	4	1.24252	0.378903	3.21137	1.68319	0.050995	0.172143	1	133250398	133269808	-1	Gm19461	predicted gene, 19461 [Source:MGI Symbol;Acc:MGI:5011646]	antisense_RNA	ENSMUST00000186027,ENSMUST00000186799,ENSMUST00000189590,ENSMUST00000191132,ENSMUST00000191207
ENSMUSG00000050195	3.17771	4.96206	54	2.66752	28	1.0886	15	1.19715	14	3.81479	1.14287	3.20847	1.68188	0.0223419	0.104665	19	44333092	44346743	1	Scd4	stearoyl-coenzyme A desaturase 4 [Source:MGI Symbol;Acc:MGI:2670997]	protein_coding	ENSMUST00000058856,ENSMUST00000133314
ENSMUSG00000080712	2.20374	4.05159	44	3.50989	37	0.737436	10	2.02277	24	3.78074	1.3801	3.19596	1.67625	0.00898645	0.0609713	11	58954048	58954512	-1	Hist3h2bb-ps	histone cluster 3, H2bb, pseudogene [Source:MGI Symbol;Acc:MGI:1922442]	processed_pseudogene	ENSMUST00000117558
ENSMUSG00000049939	2.79009	3.14112	34	4.63306	49	1.72068	24	0.784341	9	3.88709	1.25251	3.19243	1.67465	0.0109347	0.0682328	6	28661831	28831747	-1	Lrrc4	leucine rich repeat containing 4 [Source:MGI Symbol;Acc:MGI:2182081]	protein_coding	ENSMUST00000062304,ENSMUST00000171353
ENSMUSG00000070407	7.29549	14.9772	164	9.50011	101	3.47649	49	4.08683	49	12.2387	3.78166	3.1891	1.67315	0.000145047	0.00504925	11	63885792	63922290	-1	Hs3st3b1	heparan sulfate (glucosamine) 3-O-sulfotransferase 3B1 [Source:MGI Symbol;Acc:MGI:1333853]	protein_coding	ENSMUST00000094103
ENSMUSG00000035828	35.172	46.5705	511	44.131	471	20.4726	291	9.45337	114	45.3508	14.963	3.18833	1.6728	1.45582e-05	0.00129988	15	88862186	88865718	1	Pim3	proviral integration site 3 [Source:MGI Symbol;Acc:MGI:1355297]	protein_coding	ENSMUST00000042818
ENSMUSG00000057880	0.773725	0.500758	5	1.82514	19	0.245812	3	0.37153	4	1.16295	0.308671	3.1777	1.66798	0.0434282	0.156719	16	8513429	8621568	1	Abat	4-aminobutyrate aminotransferase [Source:MGI Symbol;Acc:MGI:2443582]	protein_coding	ENSMUST00000065987,ENSMUST00000115838,ENSMUST00000115839,ENSMUST00000128459,ENSMUST00000138987,ENSMUST00000140795,ENSMUST00000144444
ENSMUSG00000054161	2.15275	3.59635	39	2.94831	31	1.43976	20	0.701778	8	3.27233	1.07077	3.16829	1.6637	0.00501328	0.0425981	7	45721212	45729492	1	Fam83e	family with sequence similarity 83, member E [Source:MGI Symbol;Acc:MGI:1921063]	protein_coding	ENSMUST00000129507,ENSMUST00000210434,ENSMUST00000211124
ENSMUSG00000079092	191.962	168.482	1850	63.9736	683	28.1982	401	38.6804	468	116.228	33.4393	3.16617	1.66274	0.00804897	0.05667	13	12996125	13005383	-1	Prl2c2	prolactin family 2, subfamily c, member 2 [Source:MGI Symbol;Acc:MGI:97618]	protein_coding	ENSMUST00000110594,ENSMUST00000220558,ENSMUST00000221612,ENSMUST00000221627,ENSMUST00000223124
ENSMUSG00000099615	0.556178	0.500758	5	0.32759	3	0.035116	0	0.536654	6	0.414174	0.285885	3.16572	1.66254	0.291692	0.497104	1	117662291	117678373	1	Gm28362	predicted gene 28362 [Source:MGI Symbol;Acc:MGI:5579068]	unprocessed_pseudogene	ENSMUST00000189430
ENSMUSG00000114253	0.571352	0.13657	1	1.07637	11	0.316044	4	0.0412811	0	0.606469	0.178663	3.16202	1.66085	0.199716	0.395771	14	16304511	16308325	1			sense_intronic	ENSMUST00000224494
ENSMUSG00000096472	7.96737	11.6085	127	7.25378	77	3.12533	44	2.68327	32	9.43113	2.9043	3.16074	1.66026	0.00308642	0.0319693	9	21288410	21291407	-1	Cdkn2d	cyclin-dependent kinase inhibitor 2D (p19, inhibits CDK4) [Source:MGI Symbol;Acc:MGI:105387]	protein_coding	ENSMUST00000086374,ENSMUST00000213407,ENSMUST00000215619
ENSMUSG00000073771	6.14131	7.96661	87	6.4114	68	3.05509	43	1.60996	19	7.18901	2.33253	3.156	1.6581	0.000477403	0.0102749	4	117119219	117125725	-1	Btbd19	BTB (POZ) domain containing 19 [Source:MGI Symbol;Acc:MGI:1925861]	protein_coding	ENSMUST00000097915,ENSMUST00000123346,ENSMUST00000125896,ENSMUST00000143213,ENSMUST00000153257,ENSMUST00000153303,ENSMUST00000153924,ENSMUST00000181979,ENSMUST00000183310
ENSMUSG00000092564	0.500043	0.500758	5	0.421187	4	0.456508	6	0.0412811	0	0.460973	0.248895	3.15237	1.65644	0.171342	0.359775	17	33908182	33909317	-1	BC051226	cDNA sequence BC051226 [Source:MGI Symbol;Acc:MGI:3039585]	antisense_RNA	ENSMUST00000172526,ENSMUST00000174321,ENSMUST00000174467
ENSMUSG00000028137	0.790793	1.22913	13	0.32759	3	0.316044	4	0.123843	1	0.778362	0.219944	3.1507	1.65567	0.104789	0.266692	3	94478295	94492198	1	Celf3	CUGBP, Elav-like family member 3 [Source:MGI Symbol;Acc:MGI:1926034]	protein_coding	ENSMUST00000029784,ENSMUST00000196985,ENSMUST00000197033,ENSMUST00000197558,ENSMUST00000197677,ENSMUST00000197699,ENSMUST00000198067,ENSMUST00000198316,ENSMUST00000198384,ENSMUST00000198796,ENSMUST00000199148,ENSMUST00000199159,ENSMUST00000199775,ENSMUST00000199884,ENSMUST00000200342
ENSMUSG00000028680	4.40407	7.05614	77	5.10104	54	2.70393	38	1.27971	15	6.07859	1.99182	3.14794	1.65441	0.0112121	0.0693333	4	117128655	117133963	-1	Plk3	polo like kinase 3 [Source:MGI Symbol;Acc:MGI:109604]	protein_coding	ENSMUST00000076859,ENSMUST00000126135,ENSMUST00000147730
ENSMUSG00000003934	0.788134	0.864946	9	0.32759	3	0.105348	1	0.288968	3	0.596268	0.197158	3.14671	1.65385	0.0741445	0.216442	11	69554092	69560205	-1	Efnb3	ephrin B3 [Source:MGI Symbol;Acc:MGI:109196]	protein_coding	ENSMUST00000004036
ENSMUSG00000090458	1.76205	1.86646	20	1.63795	17	0.667204	9	0.454092	5	1.75221	0.560648	3.14234	1.65184	0.139404	0.316103	5	113842601	113843116	1	Gm17122	predicted gene 17122 [Source:MGI Symbol;Acc:MGI:4937949]	antisense_RNA	ENSMUST00000166047
ENSMUSG00000113395	2.58043	4.23368	46	5.19464	55	0.807668	11	3.01352	36	4.71416	1.91059	3.14157	1.65148	0.0326462	0.131545	12	62257849	62260583	1			processed_pseudogene	ENSMUST00000220734
ENSMUSG00000105179	0.966715	1.22913	13	1.26356	13	0.52674	7	0.288968	3	1.24635	0.407854	3.13916	1.65038	0.0210343	0.101246	5	121742417	121745720	1	Gm42866	predicted gene 42866 [Source:MGI Symbol;Acc:MGI:5663003]	TEC	ENSMUST00000195919
ENSMUSG00000022425	0.829444	1.59332	17	0.701979	7	0.52674	7	0.206405	2	1.14765	0.366573	3.13802	1.64986	0.0702093	0.209289	15	54838901	54952892	-1	Enpp2	ectonucleotide pyrophosphatase/phosphodiesterase 2 [Source:MGI Symbol;Acc:MGI:1321390]	protein_coding	ENSMUST00000041591,ENSMUST00000167541,ENSMUST00000171545,ENSMUST00000173516,ENSMUST00000226339,ENSMUST00000227057,ENSMUST00000227483,ENSMUST00000228222,ENSMUST00000228823
ENSMUSG00000063382	33.9204	43.657	479	41.1359	439	12.2555	174	15.0676	182	42.3965	13.6615	3.13763	1.64967	2.65044e-05	0.00187446	9	44482825	44511896	1	Bcl9l	B cell CLL/lymphoma 9-like [Source:MGI Symbol;Acc:MGI:1933114]	protein_coding	ENSMUST00000074989,ENSMUST00000217898,ENSMUST00000218183,ENSMUST00000218913,ENSMUST00000220292,ENSMUST00000220303
ENSMUSG00000110588	0.831136	0.682852	7	1.26356	13	1.72068	24	0.0412811	0	0.973207	0.880983	3.13724	1.6495	0.283464	0.489362	8	94170748	94173412	-1	Gm45774	predicted gene 45774 [Source:MGI Symbol;Acc:MGI:5804889]	antisense_RNA	ENSMUST00000211992
ENSMUSG00000048921	2.31877	3.50531	38	3.60349	38	1.22906	17	1.03203	12	3.5544	1.13054	3.13704	1.6494	0.0143642	0.0806379	7	127442136	127449158	-1	Zfp689	zinc finger protein 689 [Source:MGI Symbol;Acc:MGI:1918381]	protein_coding	ENSMUST00000053392,ENSMUST00000106299
ENSMUSG00000038128	8.29367	11.9727	131	10.3425	110	3.19556	45	4.00427	48	11.1576	3.59991	3.13647	1.64914	0.000883005	0.0143987	18	32939041	33195767	1	Camk4	calcium/calmodulin-dependent protein kinase IV [Source:MGI Symbol;Acc:MGI:88258]	protein_coding	ENSMUST00000042868
ENSMUSG00000104548	1.22216	1.41123	15	1.73155	18	1.0886	15	0.206405	2	1.57139	0.647501	3.13608	1.64896	0.0610729	0.192045	3	152391162	152394240	-1	Gm43857	predicted gene 43857 [Source:MGI Symbol;Acc:MGI:5663994]	TEC	ENSMUST00000200343
ENSMUSG00000103747	0.711854	0.955993	10	1.45076	15	0.316044	4	0.454092	5	1.20337	0.385068	3.13386	1.64794	0.0376417	0.143351	2	68906003	68909231	1	Gm38236	predicted gene, 38236 [Source:MGI Symbol;Acc:MGI:5611464]	TEC	ENSMUST00000192661
ENSMUSG00000106590	0.689437	1.22913	13	0.701979	7	0.105348	1	0.949465	11	0.965556	0.527407	3.13259	1.64735	0.121953	0.291347	5	121593695	121595908	1	Gm42879	predicted gene 42879 [Source:MGI Symbol;Acc:MGI:5663016]	TEC	ENSMUST00000198656
ENSMUSG00000002346	2.05999	2.68589	29	2.66752	28	1.01836	14	0.701778	8	2.6767	0.860071	3.12905	1.64572	0.00153375	0.0207244	8	70184340	70212305	-1	Slc25a42	solute carrier family 25, member 42 [Source:MGI Symbol;Acc:MGI:1920345]	protein_coding	ENSMUST00000063788,ENSMUST00000110127,ENSMUST00000134596,ENSMUST00000139333,ENSMUST00000150706
ENSMUSG00000112944	0.601886	0.773899	8	1.45076	15	0.17558	2	0.701778	8	1.11233	0.438679	3.12872	1.64557	0.0432207	0.156284	13	32095279	32099175	-1			TEC	ENSMUST00000222438
ENSMUSG00000107276	0.5573	0.864946	9	0.233993	2	0.035116	0	0.701778	8	0.549469	0.368447	3.11311	1.63835	0.248708	0.452732	5	38134394	38136097	-1	Gm42858	predicted gene 42858 [Source:MGI Symbol;Acc:MGI:5662995]	TEC	ENSMUST00000202512
ENSMUSG00000103391	0.409927	0.591805	6	0.233993	2	0.316044	4	0.0412811	0	0.412899	0.178663	3.1131	1.63835	0.193081	0.386943	1	160604115	160606190	-1	Gm38302	predicted gene, 38302 [Source:MGI Symbol;Acc:MGI:5611530]	TEC	ENSMUST00000191676
ENSMUSG00000109357	0.419204	0.409711	4	0.421187	4	0.386276	5	0.0412811	0	0.415449	0.213779	3.11164	1.63767	0.280054	0.485922	7	118688545	118688773	1	Gm45236	predicted gene 45236 [Source:MGI Symbol;Acc:MGI:5753812]	TEC	ENSMUST00000208632
ENSMUSG00000108181	1.92299	2.59484	28	1.73155	18	0.667204	9	0.701778	8	2.16319	0.684491	3.11004	1.63693	0.00903679	0.0610663	6	90386807	90389357	1	C030015A19Rik	RIKEN cDNA C030015A19 gene [Source:MGI Symbol;Acc:MGI:1924668]	TEC	ENSMUST00000203368
ENSMUSG00000037661	0.641818	1.04704	11	0.233993	2	0.035116	0	0.866903	10	0.640516	0.451009	3.10509	1.63463	0.212612	0.411467	3	30855950	30897192	1	Gpr160	G protein-coupled receptor 160 [Source:MGI Symbol;Acc:MGI:1919112]	protein_coding	ENSMUST00000046748,ENSMUST00000108258,ENSMUST00000108259,ENSMUST00000108261,ENSMUST00000130294,ENSMUST00000147697,ENSMUST00000166278,ENSMUST00000194979
ENSMUSG00000114937	0.498847	0.0455235	0	0.889173	9	0.035116	0	0.123843	1	0.467348	0.0794796	3.09969	1.63212	0.428661	0.622889	14	20364567	20378876	-1			antisense_RNA	ENSMUST00000225363
ENSMUSG00000079429	10.6068	15.7966	173	12.6824	135	5.65368	80	3.59145	43	14.2395	4.62257	3.09832	1.63149	2.54703e-05	0.00184013	1	88226986	88262289	1	Mroh2a	maestro heat-like repeat family member 2A [Source:MGI Symbol;Acc:MGI:3705228]	protein_coding	ENSMUST00000061013,ENSMUST00000113130,ENSMUST00000135948,ENSMUST00000142632,ENSMUST00000148474
ENSMUSG00000110894	0.657923	0.409711	4	1.16996	12	0.17558	2	0.288968	3	0.789838	0.232274	3.09805	1.63136	0.0718823	0.212382	10	30740152	30743962	-1			TEC	ENSMUST00000215097
ENSMUSG00000112254	1.33561	1.04704	11	1.82514	19	0.245812	3	0.866903	10	1.43609	0.556357	3.098	1.63133	0.0404505	0.149963	12	75505800	75508745	-1			TEC	ENSMUST00000218033
ENSMUSG00000046574	10.7624	13.7936	151	11.9336	127	6.07507	86	2.68327	32	12.8636	4.37917	3.09613	1.63046	0.00028479	0.0077693	7	45027563	45052881	-1	Prr12	proline rich 12 [Source:MGI Symbol;Acc:MGI:2679002]	protein_coding	ENSMUST00000057293,ENSMUST00000210410
ENSMUSG00000028049	34.6639	38.1032	418	33.5546	358	12.7471	181	10.3616	125	35.8289	11.5543	3.09322	1.62911	3.57141e-07	0.000132169	3	89177473	89182765	1	Scamp3	secretory carrier membrane protein 3 [Source:MGI Symbol;Acc:MGI:1346346]	protein_coding	ENSMUST00000029684,ENSMUST00000098941,ENSMUST00000120697,ENSMUST00000124291,ENSMUST00000129294,ENSMUST00000136165,ENSMUST00000148881,ENSMUST00000156447
ENSMUSG00000112637	1.11305	1.32018	14	2.94831	31	0.386276	5	1.11459	13	2.13425	0.750433	3.09203	1.62856	0.0299146	0.124445	12	78261293	78266375	1			TEC	ENSMUST00000217986
ENSMUSG00000108850	0.561584	1.04704	11	0.98277	10	0.245812	3	0.454092	5	1.0149	0.349952	3.09022	1.62771	0.0805802	0.227648	7	99568121	99570840	-1	Gm44914	predicted gene 44914 [Source:MGI Symbol;Acc:MGI:5753490]	TEC	ENSMUST00000207191
ENSMUSG00000020140	0.567767	0.955993	10	0.889173	9	0.245812	3	0.37153	4	0.922583	0.308671	3.08726	1.62633	0.0368954	0.141705	10	115450311	115587780	-1	Lgr5	leucine rich repeat containing G protein coupled receptor 5 [Source:MGI Symbol;Acc:MGI:1341817]	protein_coding	ENSMUST00000020350,ENSMUST00000105272,ENSMUST00000129309,ENSMUST00000144732,ENSMUST00000149008,ENSMUST00000172806,ENSMUST00000173619,ENSMUST00000173740
ENSMUSG00000050854	0.625966	0.955993	10	0.889173	9	0.245812	3	0.37153	4	0.922583	0.308671	3.08726	1.62633	0.0497083	0.169257	4	118540941	118544044	-1	Tmem125	transmembrane protein 125 [Source:MGI Symbol;Acc:MGI:1923409]	protein_coding	ENSMUST00000060214,ENSMUST00000128098,ENSMUST00000150044,ENSMUST00000154025,ENSMUST00000156191
ENSMUSG00000097184	0.74349	0.864946	9	0.98277	10	0.245812	3	0.37153	4	0.923858	0.308671	3.08395	1.62478	0.028157	0.119732	16	30008667	30021430	1	4632428C04Rik	RIKEN cDNA 4632428C04 gene [Source:MGI Symbol;Acc:MGI:1921600]	lincRNA	ENSMUST00000181485
ENSMUSG00000037692	19.4358	24.3551	267	24.5692	262	8.53319	121	7.30675	88	24.4622	7.91997	3.08245	1.62408	0.000140956	0.0049699	4	133011260	133078110	1	Ahdc1	AT hook, DNA binding motif, containing 1 [Source:MGI Symbol;Acc:MGI:2444218]	protein_coding	ENSMUST00000044521,ENSMUST00000105914,ENSMUST00000105915,ENSMUST00000105916,ENSMUST00000135548,ENSMUST00000142524,ENSMUST00000145682,ENSMUST00000148518,ENSMUST00000154482,ENSMUST00000154646,ENSMUST00000156677
ENSMUSG00000002992	1.45255	0.864946	9	1.26356	13	0.52674	7	0.206405	2	1.06425	0.366573	3.08177	1.62376	0.0868439	0.238137	7	19671579	19677941	-1	Apoc2	apolipoprotein C-II [Source:MGI Symbol;Acc:MGI:88054]	protein_coding	ENSMUST00000003074,ENSMUST00000134116,ENSMUST00000142352
ENSMUSG00000019732	4.33528	5.50834	60	2.66752	28	1.72068	24	0.866903	10	4.08793	1.29379	3.07999	1.62293	0.0111663	0.0691375	8	72424176	72443870	-1	Calr3	calreticulin 3 [Source:MGI Symbol;Acc:MGI:1920566]	protein_coding	ENSMUST00000019876,ENSMUST00000109974
ENSMUSG00000069302	29.2323	50.2124	551	18.4854	197	25.4591	362	3.42633	41	34.3489	14.4427	3.07474	1.62046	0.0681176	0.205483	13	22035164	22035568	-1	Hist1h2ah	histone cluster 1, H2ah [Source:MGI Symbol;Acc:MGI:2448295]	protein_coding	ENSMUST00000091742
ENSMUSG00000109784	1.41116	1.59332	17	1.45076	15	0.807668	11	0.288968	3	1.52204	0.548318	3.0544	1.61089	0.0231842	0.106902	8	18862196	18866143	1	Gm45493	predicted gene 45493 [Source:MGI Symbol;Acc:MGI:5791329]	TEC	ENSMUST00000209494
ENSMUSG00000074846	1.99729	3.41426	37	3.50989	37	0.737436	10	1.85765	22	3.46208	1.29754	3.04929	1.60847	0.147556	0.327385	2	126709354	126709557	-1	Gm10774	predicted pseudogene 10774 [Source:MGI Symbol;Acc:MGI:3642325]	processed_pseudogene	ENSMUST00000188689
ENSMUSG00000005917	0.752232	1.32018	14	0.421187	4	0.456508	6	0.123843	1	0.870684	0.290176	3.04611	1.60697	0.177327	0.367225	11	21994764	22002897	-1	Otx1	orthodenticle homeobox 1 [Source:MGI Symbol;Acc:MGI:97450]	protein_coding	ENSMUST00000006071,ENSMUST00000147486,ENSMUST00000172395
ENSMUSG00000054135	0.689301	0.955993	10	0.98277	10	0.17558	2	0.619216	7	0.969382	0.397398	3.04521	1.60654	0.0654563	0.20044	1	181225986	181228498	1	A430110L20Rik	RIKEN cDNA A430110L20 gene [Source:MGI Symbol;Acc:MGI:3036249]	lincRNA	ENSMUST00000066988,ENSMUST00000181680
ENSMUSG00000025537	0.787247	0.682852	7	0.701979	7	0.105348	1	0.536654	6	0.692415	0.321001	3.04181	1.60493	0.14322	0.321376	5	129863421	129898549	-1	Phkg1	phosphorylase kinase gamma 1 [Source:MGI Symbol;Acc:MGI:97579]	protein_coding	ENSMUST00000026617,ENSMUST00000140667,ENSMUST00000154495,ENSMUST00000154932,ENSMUST00000200832,ENSMUST00000200922
ENSMUSG00000102705	0.796438	0.864946	9	1.35716	14	0.17558	2	0.784341	9	1.11105	0.47996	3.03958	1.60387	0.0549166	0.180589	3	10220995	10223433	-1	4632432E15Rik	RIKEN cDNA 4632432E15 gene [Source:MGI Symbol;Acc:MGI:1921296]	TEC	ENSMUST00000191824
ENSMUSG00000106990	2.44783	2.23065	24	4.35227	46	1.0886	15	0.949465	11	3.29146	1.01903	3.03917	1.60368	0.021756	0.103162	6	28211008	28214805	-1	Gm42547	predicted gene 42547 [Source:MGI Symbol;Acc:MGI:5662684]	TEC	ENSMUST00000201159
ENSMUSG00000105408	0.89226	2.68589	29	0.608381	6	0.807668	11	0.206405	2	1.64713	0.507037	3.03474	1.60157	0.123151	0.29313	5	137601593	137602172	1	Gm7285	predicted gene 7285 [Source:MGI Symbol;Acc:MGI:3647212]	processed_pseudogene	ENSMUST00000198801
ENSMUSG00000032120	19.233	33.0045	362	20.2638	216	11.4127	162	6.15088	74	26.6342	8.78179	3.03237	1.60045	0.000197855	0.0060394	9	44309237	44320285	-1	C2cd2l	C2 calcium-dependent domain containing 2-like [Source:MGI Symbol;Acc:MGI:1919014]	protein_coding	ENSMUST00000065080,ENSMUST00000213160,ENSMUST00000213298,ENSMUST00000213689,ENSMUST00000213818,ENSMUST00000214602,ENSMUST00000214915,ENSMUST00000216222,ENSMUST00000216855
ENSMUSG00000112384	0.401306	0.409711	4	0.421187	4	0.035116	0	0.619216	7	0.415449	0.327166	3.02889	1.59879	0.224313	0.42495	10	99267686	99270446	-1	Gm34921	predicted gene, 34921 [Source:MGI Symbol;Acc:MGI:5594080]	lincRNA	ENSMUST00000219528
ENSMUSG00000073779	0.905994	1.95751	21	0.98277	10	0.316044	4	0.701778	8	1.47014	0.508911	3.02701	1.59789	0.0249163	0.111833	4	107806033	107823022	-1	Lrp8os2	low density lipoprotein receptor-related protein 8, apolipoprotein e receptor, opposite strand 2 [Source:MGI Symbol;Acc:MGI:3588233]	antisense_RNA	ENSMUST00000097930,ENSMUST00000138289,ENSMUST00000150323,ENSMUST00000188737
ENSMUSG00000028357	13.014	16.9803	186	16.8943	180	5.09182	72	6.23344	75	16.9373	5.66263	3.02636	1.59758	4.36169e-06	0.000633415	4	63165630	63172131	-1	Kif12	kinesin family member 12 [Source:MGI Symbol;Acc:MGI:1098232]	protein_coding	ENSMUST00000030042,ENSMUST00000124739,ENSMUST00000131760,ENSMUST00000154234,ENSMUST00000156618
ENSMUSG00000055945	0.731003	1.95751	21	0.233993	2	0.245812	3	0.206405	2	1.09575	0.226109	3.02357	1.59625	0.20504	0.402328	17	8340406	8344112	1	Prr18	proline rich 18 [Source:MGI Symbol;Acc:MGI:2443403]	protein_coding	ENSMUST00000069742,ENSMUST00000163887
ENSMUSG00000110650	0.421348	0.773899	8	0.421187	4	0.17558	2	0.206405	2	0.597543	0.190993	3.02102	1.59504	0.0956841	0.252244	8	68316997	68318080	-1	Gm19170	predicted gene, 19170 [Source:MGI Symbol;Acc:MGI:5011355]	processed_pseudogene	ENSMUST00000212440
ENSMUSG00000110440	0.757034	0.682852	7	0.32759	3	0.52674	7	0.0412811	0	0.505221	0.284011	3.01814	1.59366	0.333439	0.538939	8	122870174	122901457	1	Gm45894	predicted gene 45894 [Source:MGI Symbol;Acc:MGI:5805009]	antisense_RNA	ENSMUST00000211940,ENSMUST00000212728
ENSMUSG00000028184	0.580154	0.682852	7	0.889173	9	0.105348	1	0.701778	8	0.786013	0.403563	3.01439	1.59187	0.116951	0.284743	3	148815583	148990555	-1	Adgrl2	adhesion G protein-coupled receptor L2 [Source:MGI Symbol;Acc:MGI:2139714]	protein_coding	ENSMUST00000098518,ENSMUST00000106128,ENSMUST00000168352,ENSMUST00000195988,ENSMUST00000196526,ENSMUST00000197348,ENSMUST00000197521,ENSMUST00000197567,ENSMUST00000197925,ENSMUST00000198139,ENSMUST00000198563,ENSMUST00000198779,ENSMUST00000199059,ENSMUST00000199238,ENSMUST00000199750,ENSMUST00000200023,ENSMUST00000200154,ENSMUST00000200216,ENSMUST00000200456,ENSMUST00000200543
ENSMUSG00000025270	0.772254	1.32018	14	0.514784	5	0.17558	2	0.454092	5	0.917483	0.314836	3.01197	1.59071	0.0477398	0.165188	X	150547375	150570638	1	Alas2	aminolevulinic acid synthase 2, erythroid [Source:MGI Symbol;Acc:MGI:87990]	protein_coding	ENSMUST00000066337,ENSMUST00000112715,ENSMUST00000134670,ENSMUST00000142474
ENSMUSG00000036330	3.33207	2.1396	23	2.94831	31	0.8779	12	0.784341	9	2.54396	0.831121	3.01029	1.5899	0.00680456	0.0511124	8	69037711	69089235	-1	Slc18a1	solute carrier family 18 (vesicular monoamine), member 1 [Source:MGI Symbol;Acc:MGI:106684]	protein_coding	ENSMUST00000037478,ENSMUST00000142548,ENSMUST00000142710,ENSMUST00000147674,ENSMUST00000148856
ENSMUSG00000101452	1.18609	1.41123	15	1.35716	14	0.316044	4	0.701778	8	1.38419	0.508911	3.00923	1.58939	0.0413842	0.151936	9	98301650	98302226	1	Gm28530	predicted gene 28530 [Source:MGI Symbol;Acc:MGI:5579236]	processed_pseudogene	ENSMUST00000190473
ENSMUSG00000115778	1.08894	1.22913	13	1.26356	13	0.456508	6	0.37153	4	1.24635	0.414019	3.00759	1.58861	0.0469667	0.163973	14	55528828	55542399	-1			antisense_RNA	ENSMUST00000228843
ENSMUSG00000070808	5.66245	8.05766	88	6.87939	73	4.17881	59	1.36228	16	7.46852	2.77054	3.00515	1.58744	0.00215883	0.0257786	7	15970672	16047921	-1	Bicra	BRD4 interacting chromatin remodeling complex associated protein [Source:MGI Symbol;Acc:MGI:2154263]	protein_coding	ENSMUST00000094821,ENSMUST00000209251,ENSMUST00000210713,ENSMUST00000210781
ENSMUSG00000103867	1.46332	1.04704	11	1.73155	18	0.52674	7	0.37153	4	1.38929	0.449135	3.00423	1.587	0.0359529	0.139362	1	195013746	195016448	1	9630010A21Rik	RIKEN cDNA 9630010A21 gene [Source:MGI Symbol;Acc:MGI:2442787]	TEC	ENSMUST00000192348
ENSMUSG00000044197	2.77036	4.77997	52	3.69709	39	1.43976	20	1.36228	16	4.23853	1.40102	3.00043	1.58517	0.00484648	0.0417347	5	139377697	139396415	1	Gpr146	G protein-coupled receptor 146 [Source:MGI Symbol;Acc:MGI:1933113]	protein_coding	ENSMUST00000051293,ENSMUST00000053120,ENSMUST00000100514,ENSMUST00000137254,ENSMUST00000138631,ENSMUST00000188655
ENSMUSG00000015850	8.57346	8.51289	93	12.0272	128	3.12533	44	3.67402	44	10.2701	3.39967	2.99628	1.58317	0.000125306	0.00467779	3	95676201	95687917	-1	Adamtsl4	ADAMTS-like 4 [Source:MGI Symbol;Acc:MGI:2389008]	protein_coding	ENSMUST00000015994,ENSMUST00000117782,ENSMUST00000124410,ENSMUST00000148854,ENSMUST00000151054
ENSMUSG00000103734	0.718445	0.591805	6	1.54435	16	0.737436	10	0.123843	1	1.06808	0.43064	2.99497	1.58254	0.111845	0.277279	2	68962217	68963710	1	Gm37651	predicted gene, 37651 [Source:MGI Symbol;Acc:MGI:5610879]	TEC	ENSMUST00000194679
ENSMUSG00000028125	0.634122	0.773899	8	0.701979	7	0.456508	6	0.123843	1	0.737939	0.290176	2.99445	1.58229	0.0762449	0.220602	3	122044443	122180123	1	Abca4	ATP-binding cassette, sub-family A (ABC1), member 4 [Source:MGI Symbol;Acc:MGI:109424]	protein_coding	ENSMUST00000013995,ENSMUST00000132199,ENSMUST00000136358,ENSMUST00000136624,ENSMUST00000137616,ENSMUST00000140913,ENSMUST00000141135,ENSMUST00000144949,ENSMUST00000150738,ENSMUST00000197728
ENSMUSG00000114934	6.01524	8.69498	95	5.75622	61	1.72068	24	3.42633	41	7.2256	2.57351	2.99031	1.58029	0.0169357	0.0897474	13	119698360	119704549	-1			antisense_RNA	ENSMUST00000223791
ENSMUSG00000097093	0.550167	0.500758	5	0.514784	5	0.105348	1	0.288968	3	0.507771	0.197158	2.98648	1.57845	0.194287	0.388438	15	100614140	100615110	-1	C330013E15Rik	RIKEN cDNA C330013E15 gene [Source:MGI Symbol;Acc:MGI:1925695]	lincRNA	ENSMUST00000181034
ENSMUSG00000036599	10.2096	12.9742	142	13.6184	145	3.96811	56	5.07757	61	13.2963	4.52284	2.98448	1.57748	4.4979e-05	0.00243437	5	140505550	140525724	1	Chst12	carbohydrate sulfotransferase 12 [Source:MGI Symbol;Acc:MGI:1929064]	protein_coding	ENSMUST00000043050,ENSMUST00000124142
ENSMUSG00000020303	0.542181	0.227617	2	0.701979	7	0.386276	5	0.0412811	0	0.464798	0.213779	2.97842	1.57455	0.234277	0.436831	11	31357307	31370074	-1	Stc2	stanniocalcin 2 [Source:MGI Symbol;Acc:MGI:1316731]	protein_coding	ENSMUST00000020546,ENSMUST00000134199,ENSMUST00000139991,ENSMUST00000149467,ENSMUST00000152094
ENSMUSG00000108912	6.09068	6.41881	70	11.0913	118	3.12533	44	2.51815	30	8.75504	2.82174	2.97678	1.57375	0.00097483	0.0153843	8	8629175	8635073	-1	E230020D15Rik	RIKEN cDNA E230020D15 gene [Source:MGI Symbol;Acc:MGI:2442650]	TEC	ENSMUST00000208097
ENSMUSG00000111017	1.16682	1.95751	21	1.63795	17	0.667204	9	0.536654	6	1.79773	0.601929	2.97576	1.57326	0.0067598	0.0509626	9	44856437	44859175	-1			TEC	ENSMUST00000213541
ENSMUSG00000097329	0.770537	1.13809	12	0.889173	9	0.52674	7	0.206405	2	1.01363	0.366573	2.97556	1.57316	0.0582277	0.186987	12	69847635	69853671	1	4931403G20Rik	RIKEN cDNA 4931403G20 gene [Source:MGI Symbol;Acc:MGI:1918184]	lincRNA	ENSMUST00000180861
ENSMUSG00000035745	0.620023	1.22913	13	0.795576	8	0.807668	11	0.123843	1	1.01235	0.465756	2.97409	1.57245	0.103071	0.264003	10	79970715	79977190	1	Grin3b	glutamate receptor, ionotropic, NMDA3B [Source:MGI Symbol;Acc:MGI:2150393]	protein_coding	ENSMUST00000045085,ENSMUST00000131816,ENSMUST00000149148
ENSMUSG00000105824	1.33689	2.86798	31	1.73155	18	0.667204	9	0.866903	10	2.29976	0.767054	2.96324	1.56718	0.0259732	0.114586	3	100582314	100587527	-1	Gm43466	predicted gene 43466 [Source:MGI Symbol;Acc:MGI:5663603]	sense_intronic	ENSMUST00000197836
ENSMUSG00000047822	4.51423	7.42033	81	6.03702	64	1.72068	24	3.09608	37	6.72867	2.40838	2.96239	1.56676	0.00231152	0.0267062	9	21835510	21837347	1	Angptl8	angiopoietin-like 8 [Source:MGI Symbol;Acc:MGI:3643534]	protein_coding	ENSMUST00000058777
ENSMUSG00000107813	0.828063	0.955993	10	1.45076	15	0.52674	7	0.288968	3	1.20337	0.407854	2.96005	1.56562	0.0278413	0.11915	6	52599501	52603245	-1	Gm44434	predicted gene, 44434 [Source:MGI Symbol;Acc:MGI:5690826]	TEC	ENSMUST00000203918
ENSMUSG00000040860	4.59033	6.50986	71	5.47543	58	2.8444	40	1.36228	16	5.99265	2.10334	2.95931	1.56526	0.00362285	0.0352407	4	141016637	141060550	-1	Crocc	ciliary rootlet coiled-coil, rootletin [Source:MGI Symbol;Acc:MGI:3529431]	protein_coding	ENSMUST00000040222,ENSMUST00000097816,ENSMUST00000102491,ENSMUST00000122846,ENSMUST00000124286,ENSMUST00000126863,ENSMUST00000126973,ENSMUST00000137721,ENSMUST00000144196,ENSMUST00000151455,ENSMUST00000168157
ENSMUSG00000032850	1.85364	2.77693	30	2.38673	25	0.807668	11	0.949465	11	2.58183	0.878567	2.95776	1.5645	0.00254044	0.0283184	5	118190736	118245116	-1	Rnft2	ring finger protein, transmembrane 2 [Source:MGI Symbol;Acc:MGI:2442859]	protein_coding	ENSMUST00000117177,ENSMUST00000121369,ENSMUST00000132831,ENSMUST00000133372,ENSMUST00000134281,ENSMUST00000144213,ENSMUST00000154786
ENSMUSG00000022615	1.72004	2.23065	24	1.91874	20	1.22906	17	0.37153	4	2.0747	0.800295	2.95273	1.56205	0.0249824	0.111857	15	89371931	89377039	-1	Tymp	thymidine phosphorylase [Source:MGI Symbol;Acc:MGI:1920212]	protein_coding	ENSMUST00000023285
ENSMUSG00000104331	0.495808	0.409711	4	0.233993	2	0.245812	3	0.0412811	0	0.321852	0.143547	2.95178	1.56159	0.204564	0.401614	1	147515726	147520264	1	Gm38284	predicted gene, 38284 [Source:MGI Symbol;Acc:MGI:5611512]	TEC	ENSMUST00000194803
ENSMUSG00000025409	11.2343	14.2488	156	11.7464	125	4.03834	57	4.82989	58	12.9976	4.43411	2.94958	1.56051	1.17398e-05	0.0011803	10	127281956	127289018	-1	Mbd6	methyl-CpG binding domain protein 6 [Source:MGI Symbol;Acc:MGI:106378]	protein_coding	ENSMUST00000026476,ENSMUST00000119078,ENSMUST00000126243,ENSMUST00000136169,ENSMUST00000154851,ENSMUST00000156208,ENSMUST00000172567
ENSMUSG00000046408	0.592853	0.864946	9	0.608381	6	1.22906	17	0.0412811	0	0.736664	0.635171	2.94673	1.55911	0.200129	0.396044	8	84001502	84004770	1	1700067K01Rik	RIKEN cDNA 1700067K01 gene [Source:MGI Symbol;Acc:MGI:1920703]	protein_coding	ENSMUST00000060357,ENSMUST00000140120,ENSMUST00000172548,ENSMUST00000174570
ENSMUSG00000103303	1.67893	1.77542	19	3.79068	40	0.667204	9	1.19715	14	2.78305	0.932178	2.94449	1.55802	0.0332002	0.132921	1	156856217	156858859	-1	Gm37802	predicted gene, 37802 [Source:MGI Symbol;Acc:MGI:5611030]	TEC	ENSMUST00000194998
ENSMUSG00000039637	7.7134	10.698	117	8.56414	91	3.40625	48	3.09608	37	9.63108	3.25117	2.94176	1.55668	0.000170929	0.00549765	16	4626133	4679777	-1	Coro7	coronin 7 [Source:MGI Symbol;Acc:MGI:1926135]	protein_coding	ENSMUST00000038552,ENSMUST00000090480,ENSMUST00000123031,ENSMUST00000127125,ENSMUST00000127850,ENSMUST00000130125,ENSMUST00000135823,ENSMUST00000139072,ENSMUST00000143723,ENSMUST00000150028,ENSMUST00000150724,ENSMUST00000151156
ENSMUSG00000103467	1.02542	1.13809	12	1.54435	16	0.667204	9	0.288968	3	1.34122	0.478086	2.9413	1.55645	0.0341677	0.135067	1	189913339	189915959	-1	Gm38245	predicted gene, 38245 [Source:MGI Symbol;Acc:MGI:5611473]	TEC	ENSMUST00000191702
ENSMUSG00000003575	9.22847	8.05766	88	8.18975	87	2.91463	41	2.60071	31	8.1237	2.75767	2.93894	1.5553	0.000655923	0.0121211	8	70382355	70439579	-1	Crtc1	CREB regulated transcription coactivator 1 [Source:MGI Symbol;Acc:MGI:2142523]	protein_coding	ENSMUST00000076615,ENSMUST00000125273,ENSMUST00000125613,ENSMUST00000142769,ENSMUST00000153632
ENSMUSG00000104852	0.706041	0.591805	6	1.45076	15	0.456508	6	0.206405	2	1.02128	0.331457	2.93843	1.55505	0.068022	0.205452	5	45758275	45761690	-1	Gm43201	predicted gene 43201 [Source:MGI Symbol;Acc:MGI:5663338]	TEC	ENSMUST00000195925
ENSMUSG00000104344	3.26473	3.41426	37	3.50989	37	2.07184	29	0.619216	7	3.46208	1.34553	2.93633	1.55401	0.00761114	0.0547675	9	105064777	105068021	1	Gm38077	predicted gene, 38077 [Source:MGI Symbol;Acc:MGI:5611305]	TEC	ENSMUST00000193657
ENSMUSG00000026873	0.479726	1.04704	11	0.233993	2	0.105348	1	0.288968	3	0.640516	0.197158	2.9336	1.55267	0.149875	0.331194	2	34893757	34914026	-1	Phf19	PHD finger protein 19 [Source:MGI Symbol;Acc:MGI:1921266]	protein_coding	ENSMUST00000028232,ENSMUST00000128394,ENSMUST00000128663,ENSMUST00000129911,ENSMUST00000202907
ENSMUSG00000097925	1.28917	1.59332	17	1.63795	17	0.316044	4	1.03203	12	1.61564	0.674036	2.93148	1.55163	0.0174083	0.0910172	1	189833141	189836620	-1	Gm26574	predicted gene, 26574 [Source:MGI Symbol;Acc:MGI:5477068]	antisense_RNA	ENSMUST00000181876
ENSMUSG00000107165	1.30819	1.77542	19	2.01234	21	0.316044	4	1.44484	17	1.89388	0.880441	2.92996	1.55088	0.0288982	0.121808	5	74575947	74577276	1	Gm43747	predicted gene 43747 [Source:MGI Symbol;Acc:MGI:5663884]	TEC	ENSMUST00000201412
ENSMUSG00000115793	1.25473	1.77542	19	1.35716	14	1.22906	17	0.206405	2	1.56629	0.717733	2.92693	1.54939	0.0651238	0.199805	15	35860510	35863368	1			TEC	ENSMUST00000228830
ENSMUSG00000114875	0.573874	0.500758	5	0.421187	4	0.52674	7	0.0412811	0	0.460973	0.284011	2.92255	1.54723	0.289116	0.494247	14	21449949	21473360	-1			processed_transcript	ENSMUST00000224850,ENSMUST00000225719
ENSMUSG00000107320	4.8952	7.51137	82	5.56903	59	1.93138	27	2.60071	31	6.5402	2.26604	2.92047	1.5462	0.000414282	0.00937973	6	28219167	28226170	-1	Gm42549	predicted gene 42549 [Source:MGI Symbol;Acc:MGI:5662686]	TEC	ENSMUST00000202392
ENSMUSG00000069804	2.64635	2.68589	29	3.69709	39	0.8779	12	1.36228	16	3.19149	1.12009	2.91788	1.54492	0.0225088	0.104986	11	77785453	77787747	-1	Gm10277	predicted gene 10277 [Source:MGI Symbol;Acc:MGI:3641921]	protein_coding	ENSMUST00000092883
ENSMUSG00000091509	1.84242	2.41274	26	3.97788	42	0.807668	11	1.44484	17	3.19531	1.12625	2.91448	1.54324	0.00956715	0.0627731	14	105109390	105114676	-1	Gm17066	predicted gene 17066 [Source:MGI Symbol;Acc:MGI:4937893]	processed_transcript	ENSMUST00000164319,ENSMUST00000165350
ENSMUSG00000091183	2.18599	3.14112	34	5.47543	58	0.737436	10	3.01352	36	4.30828	1.87548	2.90999	1.54101	0.0226545	0.105234	13	62772200	62785808	-1	Gm5141	predicted gene 5141 [Source:MGI Symbol;Acc:MGI:3779466]	protein_coding	ENSMUST00000167516,ENSMUST00000201047,ENSMUST00000202582
ENSMUSG00000033594	3.41904	4.68892	51	2.57392	27	1.36952	19	1.03203	12	3.63142	1.20078	2.90473	1.5384	0.0217803	0.103226	8	123229801	123236233	-1	Spata2l	spermatogenesis associated 2-like [Source:MGI Symbol;Acc:MGI:1926029]	protein_coding	ENSMUST00000098327,ENSMUST00000166768,ENSMUST00000211845,ENSMUST00000212818
ENSMUSG00000110744	0.471224	0.682852	7	0.608381	6	0.17558	2	0.288968	3	0.645617	0.232274	2.90154	1.53682	0.128927	0.300906	10	30780857	30782271	-1	Gm5171	predicted gene 5171 [Source:MGI Symbol;Acc:MGI:3642952]	processed_pseudogene	ENSMUST00000214944
ENSMUSG00000082860	0.878514	0.591805	6	0.701979	7	0.17558	2	0.288968	3	0.646892	0.232274	2.89727	1.5347	0.0980992	0.256152	4	148569056	148569876	-1	Gm13204	predicted gene 13204 [Source:MGI Symbol;Acc:MGI:3651444]	processed_pseudogene	ENSMUST00000120110
ENSMUSG00000102621	1.28216	0.955993	10	2.29313	24	0.17558	2	1.69252	20	1.62456	0.934052	2.89325	1.53269	0.204895	0.402154	1	194669673	194671506	1	Gm37674	predicted gene, 37674 [Source:MGI Symbol;Acc:MGI:5610902]	TEC	ENSMUST00000194177
ENSMUSG00000049758	1.62064	2.23065	24	2.66752	28	0.52674	7	1.44484	17	2.44908	0.985789	2.8848	1.52847	0.0163105	0.0872057	2	112154198	112159157	1	Olfr1318	olfactory receptor 1318 [Source:MGI Symbol;Acc:MGI:3031152]	protein_coding	ENSMUST00000058176,ENSMUST00000214063,ENSMUST00000215341,ENSMUST00000216873,ENSMUST00000217533
ENSMUSG00000082724	0.940731	1.22913	13	2.48032	26	0.17558	2	2.43558	29	1.85473	1.30558	2.88388	1.52801	0.097644	0.255102	2	177138660	177142331	1	Gm14416	predicted gene 14416 [Source:MGI Symbol;Acc:MGI:3702407]	unprocessed_pseudogene	ENSMUST00000118630
ENSMUSG00000104910	1.17377	0.864946	9	1.16996	12	0.8779	12	0.123843	1	1.01746	0.500872	2.88267	1.52741	0.151239	0.333038	3	105787633	105789321	-1	Gm43331	predicted gene 43331 [Source:MGI Symbol;Acc:MGI:5663468]	sense_intronic	ENSMUST00000197991
ENSMUSG00000026447	11.2294	16.2519	178	13.8056	147	4.6002	65	5.98576	72	15.0287	5.29298	2.88156	1.52685	0.000180184	0.00571269	1	133045667	133108687	1	Pik3c2b	phosphatidylinositol-4-phosphate 3-kinase catalytic subunit type 2 beta [Source:MGI Symbol;Acc:MGI:2685045]	protein_coding	ENSMUST00000077730,ENSMUST00000124934,ENSMUST00000145153,ENSMUST00000153707
ENSMUSG00000024388	5.79155	3.96054	43	3.50989	37	1.58022	22	1.03203	12	3.73522	1.30612	2.88012	1.52613	0.00311985	0.0321074	18	31959234	32036961	-1	Myo7b	myosin VIIB [Source:MGI Symbol;Acc:MGI:107709]	protein_coding	ENSMUST00000134663
ENSMUSG00000041199	5.53189	6.32776	69	8.18975	87	2.28254	32	2.76583	33	7.25876	2.52419	2.87983	1.52598	0.00103077	0.0160383	17	25727751	25731456	1	Rpusd1	RNA pseudouridylate synthase domain containing 1 [Source:MGI Symbol;Acc:MGI:1919186]	protein_coding	ENSMUST00000047273
ENSMUSG00000033208	0.523884	0.409711	4	0.233993	2	0.035116	0	0.37153	4	0.321852	0.203323	2.87962	1.52588	0.171432	0.359908	10	76253853	76261159	1	S100b	S100 protein, beta polypeptide, neural [Source:MGI Symbol;Acc:MGI:98217]	protein_coding	ENSMUST00000036387
ENSMUSG00000097583	1.44174	1.86646	20	2.76112	29	0.667204	9	0.949465	11	2.31379	0.808335	2.87751	1.52482	0.0180904	0.0928213	3	40885897	40894193	-1	6430590A07Rik	RIKEN cDNA 6430590A07 gene [Source:MGI Symbol;Acc:MGI:3648839]	processed_transcript	ENSMUST00000181813,ENSMUST00000203407
ENSMUSG00000057396	3.93834	6.41881	70	6.6922	71	1.01836	14	5.73807	69	6.5555	3.37822	2.87666	1.52439	0.0288995	0.121808	13	67121660	67141787	1	Zfp759	zinc finger protein 759 [Source:MGI Symbol;Acc:MGI:2446280]	protein_coding	ENSMUST00000052716,ENSMUST00000224346,ENSMUST00000224426
ENSMUSG00000006567	14.9839	27.6328	303	26.4412	282	8.95458	127	9.94874	120	27.037	9.45166	2.87377	1.52294	3.26355e-06	0.000539311	8	21992785	22060305	-1	Atp7b	ATPase, Cu++ transporting, beta polypeptide [Source:MGI Symbol;Acc:MGI:103297]	protein_coding	ENSMUST00000006742,ENSMUST00000110738
ENSMUSG00000109642	0.859482	0.591805	6	1.63795	17	0.316044	4	0.37153	4	1.11488	0.343787	2.87046	1.52128	0.102856	0.263593	8	91493019	91495595	1	Gm45289	predicted gene 45289 [Source:MGI Symbol;Acc:MGI:5791125]	TEC	ENSMUST00000211048
ENSMUSG00000103050	1.14165	1.41123	15	1.63795	17	0.316044	4	0.949465	11	1.52459	0.632755	2.86651	1.51929	0.0520291	0.174121	2	14735546	14737927	-1	Gm38273	predicted gene, 38273 [Source:MGI Symbol;Acc:MGI:5611501]	TEC	ENSMUST00000194987
ENSMUSG00000034035	0.786651	1.32018	14	0.889173	9	0.386276	5	0.37153	4	1.10468	0.378903	2.86299	1.51752	0.12016	0.288982	4	116596654	116600266	1	Ccdc17	coiled-coil domain containing 17 [Source:MGI Symbol;Acc:MGI:1915667]	protein_coding	ENSMUST00000051869,ENSMUST00000121907,ENSMUST00000146777,ENSMUST00000148260,ENSMUST00000151441
ENSMUSG00000104164	1.56933	2.1396	23	3.1355	33	0.596972	8	1.44484	17	2.63755	1.02091	2.86296	1.51751	0.0225766	0.105135	1	127978905	127984687	-1	Gm38248	predicted gene, 38248 [Source:MGI Symbol;Acc:MGI:5611476]	TEC	ENSMUST00000193744
ENSMUSG00000042797	2.66153	3.96054	43	4.07148	43	1.43976	20	1.36228	16	4.01601	1.40102	2.86149	1.51677	0.0022842	0.0265481	7	97724006	97738289	-1	Aqp11	aquaporin 11 [Source:MGI Symbol;Acc:MGI:1913583]	protein_coding	ENSMUST00000084986,ENSMUST00000205737,ENSMUST00000205784,ENSMUST00000205932,ENSMUST00000206389
ENSMUSG00000104214	1.16865	1.13809	12	2.19953	23	0.316044	4	1.03203	12	1.66881	0.674036	2.86059	1.51631	0.042548	0.154746	13	101749720	101751888	-1	Gm36638	predicted gene, 36638 [Source:MGI Symbol;Acc:MGI:5595797]	TEC	ENSMUST00000192073
ENSMUSG00000044317	0.732969	1.50227	16	0.889173	9	0.105348	1	1.85765	22	1.19572	0.981498	2.8497	1.51081	0.130932	0.303662	7	19212538	19224174	1	Gpr4	G protein-coupled receptor 4 [Source:MGI Symbol;Acc:MGI:2441992]	protein_coding	ENSMUST00000060225
ENSMUSG00000115483	0.808965	1.77542	19	1.26356	13	0.456508	6	0.619216	7	1.51949	0.537862	2.84852	1.51021	0.024926	0.111833	14	43275036	43306011	1			protein_coding	ENSMUST00000228117,ENSMUST00000228505,ENSMUST00000228840
ENSMUSG00000108053	0.807438	0.864946	9	1.35716	14	0.245812	3	0.619216	7	1.11105	0.432514	2.84478	1.50832	0.0686603	0.206311	6	83314145	83316943	-1	Gm43890	predicted gene, 43890 [Source:MGI Symbol;Acc:MGI:5690282]	TEC	ENSMUST00000203437
ENSMUSG00000107944	1.47608	2.23065	24	1.82514	19	0.596972	8	0.866903	10	2.0279	0.731938	2.84105	1.50643	0.0134752	0.0771232	6	113416472	113419582	1	Gm44280	predicted gene, 44280 [Source:MGI Symbol;Acc:MGI:5690672]	TEC	ENSMUST00000204498
ENSMUSG00000102179	0.763175	1.04704	11	1.63795	17	0.316044	4	0.701778	8	1.34249	0.508911	2.83979	1.50578	0.0364841	0.140738	1	128143614	128146348	1	Gm37868	predicted gene, 37868 [Source:MGI Symbol;Acc:MGI:5611096]	TEC	ENSMUST00000195578
ENSMUSG00000101188	33.6158	11.9727	131	144.748	1546	1.29929	18	213.712	2588	78.3603	107.506	2.83557	1.50364	0.403808	0.603123	1	60703932	60705149	1	Eif4a-ps4	eukaryotic translation initiation factor 4A, pseudogene 4 [Source:MGI Symbol;Acc:MGI:1195958]	processed_pseudogene	ENSMUST00000122226
ENSMUSG00000103000	0.901549	1.04704	11	1.26356	13	0.316044	4	0.536654	6	1.1553	0.426349	2.83313	1.5024	0.0657192	0.201073	4	22408291	22412095	1	Gm37900	predicted gene, 37900 [Source:MGI Symbol;Acc:MGI:5611128]	TEC	ENSMUST00000195510
ENSMUSG00000078234	3.60074	5.69044	62	6.78579	72	2.35277	33	2.02277	24	6.23811	2.18777	2.83086	1.50124	0.000482916	0.010355	4	139960220	139968026	-1	Klhdc7a	kelch domain containing 7A [Source:MGI Symbol;Acc:MGI:2444612]	protein_coding	ENSMUST00000105031
ENSMUSG00000097857	1.38602	1.86646	20	3.1355	33	1.01836	14	0.701778	8	2.50098	0.860071	2.81907	1.49522	0.0179656	0.0925445	2	52859723	52863516	-1	Gm26603	predicted gene, 26603 [Source:MGI Symbol;Acc:MGI:5477097]	lincRNA	ENSMUST00000181380
ENSMUSG00000074637	1.89963	2.68589	29	2.19953	23	1.15883	16	0.619216	7	2.44271	0.889022	2.81594	1.49362	0.0275596	0.118453	3	34650405	34652461	1	Sox2	SRY (sex determining region Y)-box 2 [Source:MGI Symbol;Acc:MGI:98364]	protein_coding	ENSMUST00000099151
ENSMUSG00000040424	0.721578	0.864946	9	0.608381	6	0.316044	4	0.206405	2	0.736664	0.261225	2.81268	1.49194	0.0862029	0.236749	7	27523267	27531175	1	Hipk4	homeodomain interacting protein kinase 4 [Source:MGI Symbol;Acc:MGI:2685008]	protein_coding	ENSMUST00000037134,ENSMUST00000108353
ENSMUSG00000111176	1.75944	1.41123	15	1.54435	16	0.596972	8	0.454092	5	1.47779	0.525532	2.81091	1.49104	0.023743	0.108539	9	70069867	70072034	1			TEC	ENSMUST00000217561
ENSMUSG00000027510	13.0572	16.7982	184	12.776	136	9.16528	130	2.76583	33	14.7871	5.96556	2.8015	1.4862	0.00679416	0.0510803	2	173020498	173034734	1	Rbm38	RNA binding motif protein 38 [Source:MGI Symbol;Acc:MGI:1889294]	protein_coding	ENSMUST00000029014,ENSMUST00000130430,ENSMUST00000155512,ENSMUST00000173393,ENSMUST00000173720,ENSMUST00000173878,ENSMUST00000173979,ENSMUST00000173997
ENSMUSG00000097811	1.4082	1.95751	21	0.98277	10	1.0886	15	0.206405	2	1.47014	0.647501	2.79674	1.48374	0.105928	0.268477	10	77486664	77516430	1	2810425M01Rik	RIKEN cDNA 2810425M01 gene [Source:MGI Symbol;Acc:MGI:1917222]	lincRNA	ENSMUST00000180790
ENSMUSG00000103497	0.627859	0.773899	8	0.514784	5	0.245812	3	0.206405	2	0.644342	0.226109	2.79493	1.48281	0.0876192	0.238896	1	128163214	128164529	1	Gm37407	predicted gene, 37407 [Source:MGI Symbol;Acc:MGI:5610635]	TEC	ENSMUST00000194793
ENSMUSG00000050675	0.731742	0.500758	5	0.98277	10	0.17558	2	0.37153	4	0.741764	0.273555	2.79337	1.48201	0.110137	0.274871	11	70639122	70642036	1	Gp1ba	glycoprotein 1b, alpha polypeptide [Source:MGI Symbol;Acc:MGI:1333744]	protein_coding	ENSMUST00000055184,ENSMUST00000108551
ENSMUSG00000108092	1.59286	2.3217	25	1.54435	16	1.15883	16	0.37153	4	1.93303	0.765179	2.79289	1.48176	0.03182	0.129413	6	102174030	102177112	-1	Gm44189	predicted gene, 44189 [Source:MGI Symbol;Acc:MGI:5690581]	TEC	ENSMUST00000204387
ENSMUSG00000105553	1.2417	2.50379	27	2.01234	21	1.01836	14	0.619216	7	2.25806	0.81879	2.78617	1.47828	0.0196058	0.0972583	3	126746133	126747964	1	Gm42514	predicted gene 42514 [Source:MGI Symbol;Acc:MGI:5662651]	TEC	ENSMUST00000196636
ENSMUSG00000097971	9264.07	14383.3	157976	10031.9	107181	9429.46	134261	1947.1	23583	12207.6	5688.28	2.78539	1.47788	0.0110509	0.0688008	17	39843013	39846341	1	Gm26917	predicted gene, 26917 [Source:MGI Symbol;Acc:MGI:5504032]	lincRNA	ENSMUST00000182520,ENSMUST00000192833
ENSMUSG00000067724	0.608876	0.591805	6	0.701979	7	1.0886	15	0.0412811	0	0.646892	0.564939	2.78534	1.47785	0.237293	0.439919	5	24502757	24527202	-1	Gbx1	gastrulation brain homeobox 1 [Source:MGI Symbol;Acc:MGI:95667]	protein_coding	ENSMUST00000088311
ENSMUSG00000004187	1.31451	1.86646	20	1.54435	16	0.948132	13	0.37153	4	1.70541	0.659831	2.78315	1.47672	0.0486724	0.167208	15	76660641	76668196	1	Kifc2	kinesin family member C2 [Source:MGI Symbol;Acc:MGI:109187]	protein_coding	ENSMUST00000004294
ENSMUSG00000102461	0.488134	1.41123	15	0.32759	3	0.456508	6	0.123843	1	0.869409	0.290176	2.78179	1.47601	0.140152	0.317069	9	103120368	103122841	1	Gm37166	predicted gene, 37166 [Source:MGI Symbol;Acc:MGI:5610394]	TEC	ENSMUST00000195473
ENSMUSG00000022802	6.82202	9.05917	99	7.34738	78	3.26579	46	2.60071	31	8.20327	2.93325	2.78146	1.47584	0.00200596	0.0245666	16	33062521	33127695	1	Lmln	leishmanolysin-like (metallopeptidase M8 family) [Source:MGI Symbol;Acc:MGI:2444736]	protein_coding	ENSMUST00000023497,ENSMUST00000140504,ENSMUST00000153549,ENSMUST00000155920
ENSMUSG00000107096	1.13869	1.41123	15	1.16996	12	0.948132	13	0.206405	2	1.2906	0.577269	2.78082	1.47551	0.0926253	0.247368	5	150599932	150607003	-1	Gm43597	predicted gene 43597 [Source:MGI Symbol;Acc:MGI:5663734]	lincRNA	ENSMUST00000201650,ENSMUST00000201992,ENSMUST00000202860
ENSMUSG00000059013	2.86716	2.77693	30	2.10594	22	0.807668	11	0.949465	11	2.44143	0.878567	2.78048	1.47533	0.0372951	0.142404	2	32721055	32755512	1	Sh2d3c	SH2 domain containing 3C [Source:MGI Symbol;Acc:MGI:1351631]	protein_coding	ENSMUST00000074248,ENSMUST00000113242,ENSMUST00000124133,ENSMUST00000131101,ENSMUST00000139563,ENSMUST00000141670
ENSMUSG00000106197	0.890378	0.773899	8	1.35716	14	0.456508	6	0.288968	3	1.06553	0.372738	2.77665	1.47334	0.0696838	0.208067	3	99206422	99209884	1	Gm42717	predicted gene 42717 [Source:MGI Symbol;Acc:MGI:5662854]	sense_intronic	ENSMUST00000197309
ENSMUSG00000047988	0.822982	0.773899	8	0.701979	7	0.52674	7	0.123843	1	0.737939	0.325292	2.77597	1.47299	0.143323	0.321509	11	97490783	97500340	-1	4933428G20Rik	RIKEN cDNA 4933428G20 gene [Source:MGI Symbol;Acc:MGI:1918475]	protein_coding	ENSMUST00000056955
ENSMUSG00000051022	8.15785	11.8816	130	11.84	126	4.81089	68	3.75658	45	11.8608	4.28374	2.76753	1.4686	6.17237e-05	0.00304949	5	39613935	39755475	-1	Hs3st1	heparan sulfate (glucosamine) 3-O-sulfotransferase 1 [Source:MGI Symbol;Acc:MGI:1201606]	protein_coding	ENSMUST00000053116,ENSMUST00000117944,ENSMUST00000137142,ENSMUST00000152057
ENSMUSG00000051149	8.24605	7.05614	77	6.31781	67	5.44298	77	0.949465	11	6.68697	3.19622	2.76739	1.46853	0.140145	0.317069	2	168180986	168207112	-1	Adnp	activity-dependent neuroprotective protein [Source:MGI Symbol;Acc:MGI:1338758]	protein_coding	ENSMUST00000057793,ENSMUST00000088001,ENSMUST00000131200,ENSMUST00000139984
ENSMUSG00000041775	2.85963	3.59635	39	3.97788	42	1.36952	19	1.36228	16	3.78712	1.3659	2.76704	1.46834	0.00444216	0.0396676	7	138835823	138846273	-1	Mapk1ip1	mitogen-activated protein kinase 1 interacting protein 1 [Source:MGI Symbol;Acc:MGI:1916796]	protein_coding	ENSMUST00000075667,ENSMUST00000118810,ENSMUST00000119664
ENSMUSG00000093445	10.0717	7.87556	86	9.12572	97	4.24904	60	2.10534	25	8.50064	3.17719	2.76666	1.46815	0.000491336	0.0104034	5	137629121	137641099	1	Lrch4	leucine-rich repeats and calponin homology (CH) domain containing 4 [Source:MGI Symbol;Acc:MGI:1917193]	protein_coding	ENSMUST00000031734,ENSMUST00000175968,ENSMUST00000176011,ENSMUST00000176667,ENSMUST00000176768,ENSMUST00000176871,ENSMUST00000176988,ENSMUST00000177477
ENSMUSG00000055435	10.2765	14.7041	161	13.244	141	5.58345	79	4.49964	54	13.974	5.04154	2.76595	1.46778	0.000291082	0.00782806	8	115682942	115707794	-1	Maf	avian musculoaponeurotic fibrosarcoma oncogene homolog [Source:MGI Symbol;Acc:MGI:96909]	protein_coding	ENSMUST00000069009,ENSMUST00000109104
ENSMUSG00000074282	3.25996	3.77845	41	3.69709	39	1.50999	21	1.19715	14	3.73777	1.35357	2.75849	1.46388	0.0137412	0.0782005	7	24301704	24316666	-1	Zfp94	zinc finger protein 94 [Source:MGI Symbol;Acc:MGI:107610]	protein_coding	ENSMUST00000032673,ENSMUST00000108436,ENSMUST00000126580,ENSMUST00000137781,ENSMUST00000146817,ENSMUST00000154309
ENSMUSG00000034320	161.098	219.924	2415	248.547	2655	79.608	1133	90.4469	1095	234.236	85.0274	2.75819	1.46372	3.5572e-06	0.000580851	18	61192919	61211612	-1	Slc26a2	solute carrier family 26 (sulfate transporter), member 2 [Source:MGI Symbol;Acc:MGI:892977]	protein_coding	ENSMUST00000037603,ENSMUST00000146409,ENSMUST00000148829,ENSMUST00000181997
ENSMUSG00000085376	1.01588	1.41123	15	0.608381	6	0.17558	2	0.701778	8	1.0098	0.438679	2.7578	1.46352	0.132706	0.306245	5	116009316	116016105	1	Gm14508	predicted gene 14508 [Source:MGI Symbol;Acc:MGI:3705279]	antisense_RNA	ENSMUST00000127049
ENSMUSG00000026765	0.781164	1.68437	18	1.45076	15	0.596972	8	0.536654	6	1.56756	0.566813	2.75528	1.4622	0.110843	0.275851	2	49787688	49948849	1	Lypd6b	LY6/PLAUR domain containing 6B [Source:MGI Symbol;Acc:MGI:1919147]	protein_coding	ENSMUST00000028103,ENSMUST00000129867,ENSMUST00000153422
ENSMUSG00000100235	2.92974	4.05159	44	4.63306	49	0.737436	10	3.75658	45	4.34232	2.24701	2.75159	1.46026	0.0336685	0.134049	13	67069399	67108604	-1	Gm28557	predicted gene 28557 [Source:MGI Symbol;Acc:MGI:5579263]	protein_coding	ENSMUST00000185856,ENSMUST00000185954,ENSMUST00000186303,ENSMUST00000187652,ENSMUST00000225558
ENSMUSG00000025436	3.06252	4.32473	47	4.63306	49	1.29929	18	2.10534	25	4.47889	1.70231	2.75087	1.45989	0.00230032	0.0266278	10	126868427	126901355	-1	Atp23	ATP23 metallopeptidase and ATP synthase assembly factor homolog [Source:MGI Symbol;Acc:MGI:1916984]	protein_coding	ENSMUST00000026504,ENSMUST00000168520,ENSMUST00000220051
ENSMUSG00000111067	0.636833	0.318664	3	0.98277	10	0.316044	4	0.123843	1	0.650717	0.219944	2.74429	1.45643	0.134739	0.308756	10	19873007	19874447	-1			TEC	ENSMUST00000216902
ENSMUSG00000107226	1.39665	1.22913	13	2.85471	30	0.737436	10	0.619216	7	2.04192	0.678326	2.74352	1.45603	0.0704799	0.209643	5	81249249	81252690	1	Gm43594	predicted gene 43594 [Source:MGI Symbol;Acc:MGI:5663731]	TEC	ENSMUST00000201153
ENSMUSG00000108447	1.08568	2.68589	29	1.54435	16	0.8779	12	0.619216	7	2.11512	0.748558	2.74127	1.45484	0.0178687	0.0923429	7	34362701	34365331	-1	Gm44567	predicted gene 44567 [Source:MGI Symbol;Acc:MGI:5753143]	TEC	ENSMUST00000205645
ENSMUSG00000111594	0.885591	1.13809	12	0.889173	9	0.456508	6	0.288968	3	1.01363	0.372738	2.73755	1.45289	0.0637844	0.197168	8	69554802	69585162	-1	Gm3365	predicted gene 3365 [Source:MGI Symbol;Acc:MGI:3781543]	unprocessed_pseudogene	ENSMUST00000216296
ENSMUSG00000113650	1.5062	1.13809	12	2.76112	29	0.8779	12	0.454092	5	1.9496	0.665996	2.73708	1.45264	0.0416127	0.152347	13	9753741	9756879	-1			TEC	ENSMUST00000221759
ENSMUSG00000026955	21.3397	36.5554	401	24.3821	260	10.8508	154	11.022	133	30.4687	10.9364	2.73522	1.45166	6.47807e-05	0.00314646	2	25372321	25378213	1	Sapcd2	suppressor APC domain containing 2 [Source:MGI Symbol;Acc:MGI:1919330]	protein_coding	ENSMUST00000028329,ENSMUST00000100323,ENSMUST00000114293,ENSMUST00000129214,ENSMUST00000132539,ENSMUST00000137171,ENSMUST00000155310
ENSMUSG00000053198	3.86599	6.69195	73	4.07148	43	1.65045	23	2.27046	27	5.38171	1.96046	2.73402	1.45103	0.00562236	0.0459538	7	27499324	27520214	1	Prx	periaxin [Source:MGI Symbol;Acc:MGI:108176]	protein_coding	ENSMUST00000065487,ENSMUST00000098644,ENSMUST00000108355,ENSMUST00000125990
ENSMUSG00000037025	24.762	33.7329	370	36.5497	390	13.1685	187	12.5082	151	35.1413	12.8383	2.7311	1.44948	6.30397e-05	0.00308273	2	148042877	148046969	-1	Foxa2	forkhead box A2 [Source:MGI Symbol;Acc:MGI:1347476]	protein_coding	ENSMUST00000047315,ENSMUST00000109964,ENSMUST00000146242,ENSMUST00000172928
ENSMUSG00000048142	0.299093	0.227617	2	0.0467986	0	0.035116	0	0.0412811	0	0.137208	0.0381986	2.72813	1.44791	0.395137	0.596379	5	33995984	34005916	1	Nat8l	N-acetyltransferase 8-like [Source:MGI Symbol;Acc:MGI:2447776]	protein_coding	ENSMUST00000056355,ENSMUST00000201041
ENSMUSG00000066632	2.91732	0.227617	2	0.0467986	0	0.035116	0	0.0412811	0	0.137208	0.0381986	2.72813	1.44791	0.821012	0.903958	12	10898986	10900240	-1	Pgk1-rs7	phosphoglycerate kinase-1, related sequence-7 [Source:MGI Symbol;Acc:MGI:97562]	processed_pseudogene	ENSMUST00000085735
ENSMUSG00000078435	2.89632	4.50682	49	6.78579	72	1.15883	16	3.83914	46	5.64631	2.49898	2.72663	1.44712	0.00638681	0.0491204	10	82128013	82153065	1	AU041133	expressed sequence AU041133 [Source:MGI Symbol;Acc:MGI:2143755]	protein_coding	ENSMUST00000105314,ENSMUST00000201286
ENSMUSG00000102989	0.719698	0.773899	8	1.26356	13	0.596972	8	0.206405	2	1.01873	0.401689	2.72631	1.44695	0.114391	0.280999	8	108867562	108869267	1	Gm38318	predicted gene, 38318 [Source:MGI Symbol;Acc:MGI:5611546]	TEC	ENSMUST00000195769
ENSMUSG00000093858	0.778339	1.22913	13	0.98277	10	1.15883	16	0.123843	1	1.10595	0.641336	2.72457	1.44603	0.124623	0.294835	11	70864660	70872754	1	Gm19967	predicted gene, 19967 [Source:MGI Symbol;Acc:MGI:5012152]	sense_intronic	ENSMUST00000179676
ENSMUSG00000101355	115.094	164.476	1806	115.265	1231	80.1699	1141	31.2498	378	139.871	55.7098	2.71967	1.44343	0.0013397	0.0190513	13	21717659	21718069	1	Hist1h3h	histone cluster 1, H3h [Source:MGI Symbol;Acc:MGI:2448349]	protein_coding	ENSMUST00000188775
ENSMUSG00000053684	3.34541	3.05007	33	3.2291	34	1.36952	19	0.949465	11	3.13959	1.15949	2.7181	1.4426	0.0428162	0.15529	10	121739937	121752878	1	BC048403	cDNA sequence BC048403 [Source:MGI Symbol;Acc:MGI:2670984]	protein_coding	ENSMUST00000065600,ENSMUST00000136432,ENSMUST00000138630
ENSMUSG00000054934	0.73392	0.773899	8	1.26356	13	0.948132	13	0.123843	1	1.01873	0.535988	2.71734	1.4422	0.171455	0.359908	10	116417861	116473878	-1	Kcnmb4	potassium large conductance calcium-activated channel, subfamily M, beta member 4 [Source:MGI Symbol;Acc:MGI:1913272]	protein_coding	ENSMUST00000068233,ENSMUST00000087965,ENSMUST00000091477,ENSMUST00000164271
ENSMUSG00000053226	1.12773	0.864946	9	1.54435	16	0.596972	8	0.288968	3	1.20465	0.44297	2.71602	1.4415	0.0617736	0.193237	8	84815405	84822823	-1	Dand5	DAN domain family member 5, BMP antagonist [Source:MGI Symbol;Acc:MGI:1344365]	protein_coding	ENSMUST00000065539
ENSMUSG00000054999	0.90772	1.68437	18	0.608381	6	0.316044	4	0.454092	5	1.14638	0.385068	2.71509	1.441	0.0867125	0.237963	19	6105782	6115792	1	Naaladl1	N-acetylated alpha-linked acidic dipeptidase-like 1 [Source:MGI Symbol;Acc:MGI:2685810]	protein_coding	ENSMUST00000044451
ENSMUSG00000112074	2.82134	3.6874	40	6.5986	70	0.8779	12	4.16939	50	5.143	2.52364	2.71262	1.43968	0.0186632	0.0946794	10	10083943	10092295	1			lincRNA	ENSMUST00000219020
ENSMUSG00000053706	1.78127	0.409711	4	2.57392	27	2.70393	38	0.0412811	0	1.49182	1.37261	2.70498	1.43562	0.532298	0.707222	3	61362250	61365951	-1	B430305J03Rik	RIKEN cDNA B430305J03 gene [Source:MGI Symbol;Acc:MGI:3697707]	protein_coding	ENSMUST00000066298
ENSMUSG00000043372	1.25015	1.41123	15	1.91874	20	0.596972	8	0.619216	7	1.66498	0.608094	2.70473	1.43548	0.0838897	0.232969	11	103132429	103139876	1	Hexim2	hexamethylene bis-acetamide inducible 2 [Source:MGI Symbol;Acc:MGI:1918309]	protein_coding	ENSMUST00000062530,ENSMUST00000107037,ENSMUST00000124928,ENSMUST00000130341,ENSMUST00000150275
ENSMUSG00000023266	0.77135	0.682852	7	0.233993	2	0.17558	2	0.123843	1	0.458423	0.149712	2.70077	1.43337	0.26841	0.473664	17	47689030	47704286	1	Frs3	fibroblast growth factor receptor substrate 3 [Source:MGI Symbol;Acc:MGI:2135965]	protein_coding	ENSMUST00000113296,ENSMUST00000128734,ENSMUST00000138316,ENSMUST00000139405,ENSMUST00000156118
ENSMUSG00000084350	1.24762	2.1396	23	5.28824	56	0.807668	11	2.02277	24	3.71392	1.41522	2.70013	1.43303	0.0798535	0.226441	4	145825237	145829942	1	Znf41-ps	ZNF41, pseudogene [Source:MGI Symbol;Acc:MGI:1917255]	unprocessed_pseudogene	ENSMUST00000122051
ENSMUSG00000096988	0.480974	1.04704	11	0.795576	8	0.52674	7	0.206405	2	0.921308	0.366573	2.7	1.43296	0.146643	0.32597	17	69416660	69439304	-1	A930029G22Rik	RIKEN cDNA A930029G22 gene [Source:MGI Symbol;Acc:MGI:3605039]	lincRNA	ENSMUST00000181032
ENSMUSG00000097518	2.754	4.87101	53	3.50989	37	1.29929	18	1.85765	22	4.19045	1.57847	2.69938	1.43263	0.00307227	0.0318687	17	25794894	25964784	1	Gm26694	predicted gene, 26694 [Source:MGI Symbol;Acc:MGI:5477188]	lincRNA	ENSMUST00000180868
ENSMUSG00000004098	1.98078	0.591805	6	0.795576	8	1.29929	18	0.0412811	0	0.69369	0.670287	2.69691	1.4313	0.578962	0.743232	9	20770050	20815067	-1	Col5a3	collagen, type V, alpha 3 [Source:MGI Symbol;Acc:MGI:1858212]	protein_coding	ENSMUST00000004201,ENSMUST00000145974
ENSMUSG00000049280	2.82738	2.86798	31	3.97788	42	2.07184	29	0.701778	8	3.42293	1.38681	2.69684	1.43127	0.00717199	0.0527426	7	108644336	108651906	-1	Olfr509	olfactory receptor 509 [Source:MGI Symbol;Acc:MGI:3030343]	protein_coding	ENSMUST00000061690,ENSMUST00000213756,ENSMUST00000214861,ENSMUST00000215075
ENSMUSG00000112790	1.17444	1.50227	16	2.01234	21	0.456508	6	0.949465	11	1.75731	0.702987	2.69677	1.43123	0.0740331	0.216292	10	82014473	82017230	1	Gm33378	predicted gene, 33378 [Source:MGI Symbol;Acc:MGI:5592537]	TEC	ENSMUST00000219831
ENSMUSG00000097476	0.638512	1.13809	12	0.421187	4	0.105348	1	0.701778	8	0.779637	0.403563	2.69589	1.43076	0.159271	0.343717	12	112946363	112950512	-1	Gm26583	predicted gene, 26583 [Source:MGI Symbol;Acc:MGI:5477077]	lincRNA	ENSMUST00000181436
ENSMUSG00000038094	0.392218	0.0455235	0	0.233993	2	0.035116	0	0.0412811	0	0.139758	0.0381986	2.69289	1.42916	0.292995	0.498326	16	29395853	29544864	-1	Atp13a4	ATPase type 13A4 [Source:MGI Symbol;Acc:MGI:1924456]	protein_coding	ENSMUST00000039090,ENSMUST00000057018,ENSMUST00000182013,ENSMUST00000182094,ENSMUST00000182168,ENSMUST00000182357,ENSMUST00000182573,ENSMUST00000182627,ENSMUST00000182676,ENSMUST00000182694,ENSMUST00000182824
ENSMUSG00000026579	0.902235	0.0455235	0	0.233993	2	0.035116	0	0.0412811	0	0.139758	0.0381986	2.69289	1.42916	0.36066	0.564091	1	164151838	164220277	1	F5	coagulation factor V [Source:MGI Symbol;Acc:MGI:88382]	protein_coding	ENSMUST00000086040
ENSMUSG00000054944	0.285214	0.0455235	0	0.233993	2	0.035116	0	0.0412811	0	0.139758	0.0381986	2.69289	1.42916	0.375692	0.579231	13	97733498	97747411	-1	5330416C01Rik	RIKEN cDNA 5330416C01 gene [Source:MGI Symbol;Acc:MGI:2685378]	lincRNA	ENSMUST00000123535,ENSMUST00000125960,ENSMUST00000144993
ENSMUSG00000082381	0.236712	0.0455235	0	0.233993	2	0.035116	0	0.0412811	0	0.139758	0.0381986	2.69289	1.42916	0.547369	0.718744	4	126476727	126477299	-1	Gm12928	predicted gene 12928 [Source:MGI Symbol;Acc:MGI:3652022]	processed_pseudogene	ENSMUST00000117115
ENSMUSG00000113536	1.72467	2.86798	31	2.57392	27	0.737436	10	1.44484	17	2.72095	1.09114	2.69231	1.42884	0.0210694	0.101246	12	17933164	17939628	1			transcribed_unprocessed_pseudogene	ENSMUST00000221062,ENSMUST00000221109,ENSMUST00000221539
ENSMUSG00000035735	45.1447	55.7663	612	52.1804	557	22.9308	326	17.3793	210	53.9733	20.155	2.68445	1.42463	1.01612e-05	0.00111481	19	10245265	10304877	-1	Dagla	diacylglycerol lipase, alpha [Source:MGI Symbol;Acc:MGI:2677061]	protein_coding	ENSMUST00000039327,ENSMUST00000125567,ENSMUST00000156361
ENSMUSG00000103132	3.25894	2.77693	30	5.00745	53	1.79092	25	1.03203	12	3.89219	1.41147	2.68309	1.4239	0.013904	0.0788242	6	28568072	28570986	1	Gm37978	predicted gene, 37978 [Source:MGI Symbol;Acc:MGI:5611206]	TEC	ENSMUST00000194736
ENSMUSG00000109154	2.27207	3.8695	42	2.76112	29	2.21231	31	0.619216	7	3.31531	1.41576	2.68237	1.42351	0.0486895	0.167226	7	49814202	49820590	1	Gm44822	predicted gene 44822 [Source:MGI Symbol;Acc:MGI:5753398]	TEC	ENSMUST00000208559
ENSMUSG00000038156	2.56376	3.6874	40	4.53946	48	2.14208	30	1.03203	12	4.11343	1.58705	2.68068	1.4226	0.00250717	0.0280905	7	113765998	114043370	1	Spon1	spondin 1, (f-spondin) extracellular matrix protein [Source:MGI Symbol;Acc:MGI:2385287]	protein_coding	ENSMUST00000046687,ENSMUST00000084696
ENSMUSG00000039477	80.4495	92.9134	1020	92.5208	988	44.8432	638	26.2135	317	92.7171	35.5283	2.67959	1.42201	4.2354e-05	0.00240681	5	142724661	142817662	-1	Tnrc18	trinucleotide repeat containing 18 [Source:MGI Symbol;Acc:MGI:3648294]	protein_coding	ENSMUST00000151477,ENSMUST00000152247,ENSMUST00000155461,ENSMUST00000196888,ENSMUST00000198181,ENSMUST00000198932,ENSMUST00000200371
ENSMUSG00000095403	2.00843	2.04856	22	2.29313	24	0.316044	4	2.35302	28	2.17084	1.33453	2.67799	1.42115	0.0735341	0.215316	8	20567597	20582771	1	Gm21092	predicted gene, 21092 [Source:MGI Symbol;Acc:MGI:5434447]	unprocessed_pseudogene	ENSMUST00000178995
ENSMUSG00000087050	1.13238	1.86646	20	1.54435	16	0.737436	10	0.536654	6	1.70541	0.637045	2.67556	1.41984	0.0216943	0.103005	11	78030012	78032665	-1	Dhrs13os	dehydrogenase/reductase (SDR family) member 13, opposite strand [Source:MGI Symbol;Acc:MGI:1924478]	antisense_RNA	ENSMUST00000150471
ENSMUSG00000072972	1.28211	1.32018	14	1.73155	18	0.245812	3	1.44484	17	1.52586	0.845325	2.67354	1.41875	0.0738463	0.215878	12	81419443	81421946	-1	Adam4	a disintegrin and metallopeptidase domain 4 [Source:MGI Symbol;Acc:MGI:104731]	protein_coding	ENSMUST00000085319
ENSMUSG00000021611	1.81224	1.59332	17	2.76112	29	0.456508	6	1.44484	17	2.17722	0.950673	2.66991	1.41679	0.0261153	0.114714	13	73626911	73649843	1	Tert	telomerase reverse transcriptase [Source:MGI Symbol;Acc:MGI:1202709]	protein_coding	ENSMUST00000022104,ENSMUST00000221522,ENSMUST00000222251,ENSMUST00000222912,ENSMUST00000223196,ENSMUST00000223303,ENSMUST00000223325
ENSMUSG00000005951	2.56793	2.95903	32	2.29313	24	0.8779	12	1.11459	13	2.62608	0.996245	2.65782	1.41024	0.00934746	0.0619686	11	73199460	73224511	1	Shpk	sedoheptulokinase [Source:MGI Symbol;Acc:MGI:1921887]	protein_coding	ENSMUST00000006105,ENSMUST00000131927
ENSMUSG00000035158	2.90354	3.96054	43	4.16507	44	1.01836	14	2.43558	29	4.06281	1.72697	2.65673	1.40965	0.0260018	0.114609	6	97807052	98021349	1	Mitf	microphthalmia-associated transcription factor [Source:MGI Symbol;Acc:MGI:104554]	protein_coding	ENSMUST00000043628,ENSMUST00000043637,ENSMUST00000101123,ENSMUST00000113339,ENSMUST00000139462,ENSMUST00000148233,ENSMUST00000203884,ENSMUST00000203938
ENSMUSG00000075324	0.640043	0.591805	6	1.82514	19	0.17558	2	0.949465	11	1.20847	0.562523	2.65644	1.40949	0.178598	0.368711	2	63971507	64098038	-1	Fign	fidgetin [Source:MGI Symbol;Acc:MGI:1890647]	protein_coding	ENSMUST00000102728,ENSMUST00000126042,ENSMUST00000131615,ENSMUST00000153538
ENSMUSG00000016493	2.11297	2.41274	26	2.57392	27	0.807668	11	1.11459	13	2.49333	0.961129	2.65296	1.4076	0.0360874	0.139627	1	195036826	195092249	-1	Cd46	CD46 antigen, complement regulatory protein [Source:MGI Symbol;Acc:MGI:1203290]	protein_coding	ENSMUST00000159563,ENSMUST00000161772,ENSMUST00000162650,ENSMUST00000162951
ENSMUSG00000095026	0.48563	0.500758	5	1.16996	12	0.386276	5	0.206405	2	0.835361	0.296341	2.6525	1.40735	0.1248	0.295156	8	70718543	70722634	1	Gm3336	predicted gene 3336 [Source:MGI Symbol;Acc:MGI:3781514]	protein_coding	ENSMUST00000179347,ENSMUST00000213065
ENSMUSG00000078588	1.19518	1.68437	18	1.26356	13	0.316044	4	1.03203	12	1.47397	0.674036	2.65204	1.4071	0.0645043	0.198412	4	117866524	117872557	-1	Ccdc24	coiled-coil domain containing 24 [Source:MGI Symbol;Acc:MGI:2685874]	protein_coding	ENSMUST00000106422,ENSMUST00000130758,ENSMUST00000131938,ENSMUST00000154439,ENSMUST00000163974,ENSMUST00000164853,ENSMUST00000166325,ENSMUST00000167287,ENSMUST00000171052
ENSMUSG00000040712	9.5268	9.6965	106	10.3425	110	4.6002	65	3.01352	36	10.0195	3.80686	2.65152	1.40682	0.00160681	0.0214494	11	70669463	70688105	-1	Camta2	calmodulin binding transcription activator 2 [Source:MGI Symbol;Acc:MGI:2135957]	protein_coding	ENSMUST00000036299,ENSMUST00000100933,ENSMUST00000108544,ENSMUST00000108545,ENSMUST00000119120,ENSMUST00000120261,ENSMUST00000125687,ENSMUST00000145823,ENSMUST00000150224
ENSMUSG00000074006	2.33442	2.77693	30	2.19953	23	1.0886	15	0.784341	9	2.48823	0.936469	2.65018	1.40609	0.018046	0.0927674	7	98143359	98145502	-1	Omp	olfactory marker protein [Source:MGI Symbol;Acc:MGI:97436]	protein_coding	ENSMUST00000098281
ENSMUSG00000092412	1.28954	1.32018	14	1.07637	11	0.386276	5	0.536654	6	1.19827	0.461465	2.64658	1.40413	0.0465141	0.163021	17	33630759	33645705	1	Gm20507	predicted gene 20507 [Source:MGI Symbol;Acc:MGI:5141972]	processed_transcript	ENSMUST00000163245
ENSMUSG00000106371	0.69837	1.04704	11	1.35716	14	0.667204	9	0.288968	3	1.2021	0.478086	2.64543	1.4035	0.0680713	0.205472	3	104078435	104079502	-1	9530097N15Rik	RIKEN cDNA 9530097N15 gene [Source:MGI Symbol;Acc:MGI:1925995]	sense_intronic	ENSMUST00000197819
ENSMUSG00000052157	0.774045	0.864946	9	0.701979	7	1.72068	24	0.0412811	0	0.783462	0.880983	2.64335	1.40237	0.279788	0.485753	X	155304199	155305749	-1	Gm650	predicted pseudogene 650 [Source:MGI Symbol;Acc:MGI:2685496]	processed_pseudogene	ENSMUST00000144428
ENSMUSG00000032593	3.06264	3.59635	39	2.57392	27	1.36952	19	0.949465	11	3.08514	1.15949	2.64118	1.40118	0.0499375	0.169739	9	108053159	108055701	1	Amigo3	adhesion molecule with Ig like domain 3 [Source:MGI Symbol;Acc:MGI:2444854]	protein_coding	ENSMUST00000085060
ENSMUSG00000096959	1.19871	1.77542	19	1.26356	13	0.52674	7	0.619216	7	1.51949	0.572978	2.6406	1.40087	0.0296728	0.12369	16	11178176	11192292	1	4930509G22Rik	RIKEN cDNA 4930509G22 gene [Source:MGI Symbol;Acc:MGI:1914984]	lincRNA	ENSMUST00000181206
ENSMUSG00000109321	1.37299	1.59332	17	2.29313	24	1.0886	15	0.454092	5	1.94323	0.771344	2.64003	1.40056	0.0592588	0.189073	7	61930137	61982358	-1	A330076H08Rik	RIKEN cDNA A330076H08 gene [Source:MGI Symbol;Acc:MGI:2443193]	processed_transcript	ENSMUST00000207224,ENSMUST00000207694,ENSMUST00000208822
ENSMUSG00000110159	0.874207	0.773899	8	2.19953	23	0.456508	6	0.536654	6	1.48672	0.496581	2.63315	1.39679	0.0559296	0.182625	7	132837698	132840223	-1	Gm45501	predicted gene 45501 [Source:MGI Symbol;Acc:MGI:5791337]	TEC	ENSMUST00000211468
ENSMUSG00000107182	1.55604	2.1396	23	2.10594	22	1.01836	14	0.619216	7	2.12277	0.81879	2.63162	1.39595	0.0117331	0.0713778	5	53905164	53909218	1	Gm43268	predicted gene 43268 [Source:MGI Symbol;Acc:MGI:5663405]	TEC	ENSMUST00000201536
ENSMUSG00000091102	1.34555	1.13809	12	0.608381	6	0.737436	10	0.123843	1	0.873234	0.43064	2.62906	1.39455	0.120494	0.289594	9	110372048	110375430	-1	5830462I19Rik	RIKEN cDNA 5830462I19 gene [Source:MGI Symbol;Acc:MGI:3642105]	TEC	ENSMUST00000168137
ENSMUSG00000101828	1.89254	2.3217	25	2.29313	24	0.596972	8	1.36228	16	2.30741	0.979624	2.62754	1.39371	0.0358177	0.139026	15	85639747	85645934	1	D130051D11Rik	RIKEN cDNA D130051D11 gene [Source:MGI Symbol;Acc:MGI:2442642]	lincRNA	ENSMUST00000189171
ENSMUSG00000010307	4.62053	5.69044	62	5.84982	62	3.96811	56	1.11459	13	5.77013	2.54135	2.62498	1.39231	0.0157581	0.0852667	7	47050601	47054777	1	Tmem86a	transmembrane protein 86A [Source:MGI Symbol;Acc:MGI:1915143]	protein_coding	ENSMUST00000010451,ENSMUST00000211066
ENSMUSG00000073073	0.51311	1.13809	12	0.421187	4	0.52674	7	0.123843	1	0.779637	0.325292	2.61967	1.38939	0.174874	0.364372	11	30267464	30280491	1	Gm8098	predicted gene 8098 [Source:MGI Symbol;Acc:MGI:3645749]	processed_transcript	ENSMUST00000146985
ENSMUSG00000021483	4.34983	6.32776	69	4.25867	45	2.28254	32	1.69252	20	5.29322	1.98753	2.61959	1.38934	0.00309679	0.0320277	13	64432314	64441773	1	Cdk20	cyclin-dependent kinase 20 [Source:MGI Symbol;Acc:MGI:2145349]	protein_coding	ENSMUST00000021939,ENSMUST00000220992,ENSMUST00000222470,ENSMUST00000222562,ENSMUST00000222576,ENSMUST00000223011,ENSMUST00000223121,ENSMUST00000223279,ENSMUST00000223419
ENSMUSG00000105970	2.39534	4.05159	44	3.04191	32	1.58022	22	1.11459	13	3.54675	1.34741	2.61859	1.38879	0.00530884	0.0442311	5	122492022	122494908	-1	Gm43360	predicted gene 43360 [Source:MGI Symbol;Acc:MGI:5663497]	TEC	ENSMUST00000197656
ENSMUSG00000097320	0.8093	1.41123	15	1.16996	12	0.52674	7	0.454092	5	1.2906	0.490416	2.61854	1.38876	0.0474821	0.165016	7	30729579	30745929	1	Tmem147os	transmembrane protein 147, opposite strand [Source:MGI Symbol;Acc:MGI:3642392]	antisense_RNA	ENSMUST00000180820,ENSMUST00000183194
ENSMUSG00000086665	0.7527	0.591805	6	0.701979	7	0.456508	6	0.123843	1	0.646892	0.290176	2.61494	1.38678	0.239012	0.441989	4	150049013	150056976	1	Gm13067	predicted gene 13067 [Source:MGI Symbol;Acc:MGI:3651968]	lincRNA	ENSMUST00000134236
ENSMUSG00000021359	1.54982	2.86798	31	2.38673	25	1.36952	19	0.701778	8	2.62735	1.03565	2.61434	1.38645	0.0115253	0.0705406	13	40715302	40738376	-1	Tfap2a	transcription factor AP-2, alpha [Source:MGI Symbol;Acc:MGI:104671]	protein_coding	ENSMUST00000021787,ENSMUST00000110193,ENSMUST00000223869,ENSMUST00000223908,ENSMUST00000224319,ENSMUST00000224665,ENSMUST00000224700,ENSMUST00000224999,ENSMUST00000225180
ENSMUSG00000068816	0.581682	0.318664	3	0.608381	6	0.596972	8	0.0412811	0	0.463523	0.319127	2.61179	1.38504	0.282583	0.488364	2	87779483	87784572	1	Olfr152	olfactory receptor 152 [Source:MGI Symbol;Acc:MGI:1313139]	protein_coding	ENSMUST00000090709,ENSMUST00000105210,ENSMUST00000215394
ENSMUSG00000108027	0.484713	0.318664	3	0.608381	6	0.596972	8	0.0412811	0	0.463523	0.319127	2.61179	1.38504	0.349931	0.554804	6	79688845	79710914	1	Gm44271	predicted gene, 44271 [Source:MGI Symbol;Acc:MGI:5690663]	lincRNA	ENSMUST00000204525
ENSMUSG00000043079	0.63704	0.318664	3	0.889173	9	0.316044	4	0.123843	1	0.603919	0.219944	2.61177	1.38503	0.255428	0.459329	18	60593973	60660142	-1	Synpo	synaptopodin [Source:MGI Symbol;Acc:MGI:1099446]	protein_coding	ENSMUST00000097566,ENSMUST00000115318,ENSMUST00000123288,ENSMUST00000128528,ENSMUST00000130044,ENSMUST00000130360,ENSMUST00000137894,ENSMUST00000139236,ENSMUST00000143275,ENSMUST00000154857,ENSMUST00000155195,ENSMUST00000160395
ENSMUSG00000103949	0.803242	1.50227	16	0.889173	9	0.8779	12	0.206405	2	1.19572	0.542153	2.61068	1.38443	0.160419	0.345055	9	98771105	98771625	1	Gm38226	predicted gene, 38226 [Source:MGI Symbol;Acc:MGI:5611454]	TEC	ENSMUST00000192207
ENSMUSG00000112049	12.0187	13.5205	148	20.6382	220	8.04157	114	4.91245	59	17.0793	6.47701	2.6102	1.38416	0.00161354	0.0214994	10	50183039	50184149	-1			processed_pseudogene	ENSMUST00000218126
ENSMUSG00000020654	0.934814	0.682852	7	1.26356	13	0.245812	3	0.536654	6	0.973207	0.391233	2.60635	1.38203	0.224732	0.42552	12	4133103	4213525	1	Adcy3	adenylate cyclase 3 [Source:MGI Symbol;Acc:MGI:99675]	protein_coding	ENSMUST00000020984,ENSMUST00000124505,ENSMUST00000127110,ENSMUST00000127756,ENSMUST00000134680,ENSMUST00000150944,ENSMUST00000152065,ENSMUST00000152792
ENSMUSG00000108780	1.69793	1.68437	18	1.91874	20	2.00161	28	0.206405	2	1.80156	1.10401	2.60598	1.38183	0.124704	0.294976	6	83417440	83420992	-1	5430434F05Rik	RIKEN cDNA 5430434F05 gene [Source:MGI Symbol;Acc:MGI:1925345]	TEC	ENSMUST00000206080
ENSMUSG00000109179	0.883483	0.227617	2	0.421187	4	0.035116	0	0.454092	5	0.324402	0.244604	2.60535	1.38148	0.341793	0.547109	15	76354472	76363795	1	Gm35339	predicted gene, 35339 [Source:MGI Symbol;Acc:MGI:5594498]	protein_coding	ENSMUST00000208833
ENSMUSG00000040710	0.945793	2.3217	25	2.85471	30	0.52674	7	2.02277	24	2.58821	1.27476	2.60287	1.3801	0.0168158	0.0893682	1	95587682	95667571	-1	St8sia4	ST8 alpha-N-acetyl-neuraminide alpha-2,8-sialyltransferase 4 [Source:MGI Symbol;Acc:MGI:106018]	protein_coding	ENSMUST00000043336,ENSMUST00000186853,ENSMUST00000187936,ENSMUST00000189556
ENSMUSG00000031805	2.95033	1.32018	14	2.38673	25	1.15883	16	0.37153	4	1.85345	0.765179	2.60287	1.3801	0.0817559	0.229258	8	71676296	71690575	1	Jak3	Janus kinase 3 [Source:MGI Symbol;Acc:MGI:99928]	protein_coding	ENSMUST00000051995,ENSMUST00000110012,ENSMUST00000110013,ENSMUST00000130624,ENSMUST00000133263
ENSMUSG00000045165	1.44664	1.86646	20	2.66752	28	1.01836	14	0.701778	8	2.26699	0.860071	2.6028	1.38006	0.0444261	0.158884	7	127091359	127093986	1	AI467606	expressed sequence AI467606 [Source:MGI Symbol;Acc:MGI:2141979]	protein_coding	ENSMUST00000056288,ENSMUST00000206102
ENSMUSG00000108465	2.07903	2.86798	31	3.1355	33	0.948132	13	1.44484	17	3.00174	1.19649	2.59682	1.37675	0.0156592	0.0849875	7	127455469	127456870	1	Gm45110	predicted gene 45110 [Source:MGI Symbol;Acc:MGI:5753686]	TEC	ENSMUST00000205704
ENSMUSG00000103070	2.64491	2.77693	30	5.19464	55	1.22906	17	1.77509	21	3.98579	1.50207	2.59477	1.37561	0.05174	0.173552	1	137528850	137531230	-1	Gm37903	predicted gene, 37903 [Source:MGI Symbol;Acc:MGI:5611131]	TEC	ENSMUST00000192122
ENSMUSG00000006445	187.797	216.191	2374	242.183	2587	124.416	1771	61.6327	746	229.187	93.0244	2.59476	1.3756	0.00106823	0.0164135	4	141301240	141329384	1	Epha2	Eph receptor A2 [Source:MGI Symbol;Acc:MGI:95278]	protein_coding	ENSMUST00000006614,ENSMUST00000131026,ENSMUST00000145523,ENSMUST00000149002
ENSMUSG00000024962	10.4224	15.2504	167	11.3721	121	4.88113	69	5.32526	64	13.3112	5.10319	2.59444	1.37542	0.000125326	0.00467779	19	6982473	6987651	-1	Vegfb	vascular endothelial growth factor B [Source:MGI Symbol;Acc:MGI:106199]	protein_coding	ENSMUST00000025914,ENSMUST00000130048,ENSMUST00000147924
ENSMUSG00000031833	10.8286	14.4309	158	11.1849	119	5.65368	80	4.16939	50	12.8079	4.91153	2.59426	1.37532	4.93115e-05	0.00259689	8	70778117	70805054	-1	Mast3	microtubule associated serine/threonine kinase 3 [Source:MGI Symbol;Acc:MGI:2683541]	protein_coding	ENSMUST00000166004,ENSMUST00000211841,ENSMUST00000211948,ENSMUST00000212001,ENSMUST00000212038,ENSMUST00000212140,ENSMUST00000212172,ENSMUST00000212551,ENSMUST00000212673,ENSMUST00000212757,ENSMUST00000212875
ENSMUSG00000000223	0.559386	0.864946	9	0.98277	10	0.245812	3	0.536654	6	0.923858	0.391233	2.59376	1.37504	0.0692773	0.207198	X	134404551	134456573	1	Drp2	dystrophin related protein 2 [Source:MGI Symbol;Acc:MGI:107432]	protein_coding	ENSMUST00000000228,ENSMUST00000113224,ENSMUST00000113226,ENSMUST00000113228,ENSMUST00000142146,ENSMUST00000153424
ENSMUSG00000025153	336.793	486.236	5340	314.159	3356	182.779	2602	123.554	1496	400.198	153.167	2.59279	1.3745	0.000167841	0.0054655	11	120805846	120824547	-1	Fasn	fatty acid synthase [Source:MGI Symbol;Acc:MGI:95485]	protein_coding	ENSMUST00000055655,ENSMUST00000146541,ENSMUST00000155276,ENSMUST00000205905,ENSMUST00000206589,ENSMUST00000206637
ENSMUSG00000033365	19.5249	25.2655	277	18.9534	202	10.0081	142	6.9765	84	22.1095	8.49228	2.59213	1.37414	3.41205e-05	0.00217058	4	117894486	117914999	-1	Ipo13	importin 13 [Source:MGI Symbol;Acc:MGI:2385205]	protein_coding	ENSMUST00000036156,ENSMUST00000134752,ENSMUST00000136670,ENSMUST00000140661,ENSMUST00000153918,ENSMUST00000155524
ENSMUSG00000107741	1.36747	1.59332	17	1.35716	14	0.52674	7	0.619216	7	1.47524	0.572978	2.58984	1.37286	0.0625873	0.194935	3	40846820	40875388	1	Gm2011	predicted gene 2011 [Source:MGI Symbol;Acc:MGI:3780180]	transcribed_unprocessed_pseudogene	ENSMUST00000203124,ENSMUST00000203535,ENSMUST00000203750,ENSMUST00000203919
ENSMUSG00000002831	26.5373	19.8938	218	11.1849	119	5.02159	71	6.81138	82	15.5393	5.91648	2.58361	1.36939	0.0071218	0.0525441	17	56100591	56109803	-1	Plin4	perilipin 4 [Source:MGI Symbol;Acc:MGI:1929709]	protein_coding	ENSMUST00000002908,ENSMUST00000190703
ENSMUSG00000040904	2.45501	2.95903	32	1.91874	20	0.737436	10	1.19715	14	2.43888	0.967294	2.58263	1.36884	0.0226084	0.105199	11	70235206	70239830	-1	Gm21988	predicted gene 21988 [Source:MGI Symbol;Acc:MGI:5439457]	protein_coding	ENSMUST00000176116,ENSMUST00000176268
ENSMUSG00000090877	14.0549	18.8922	207	10.9977	117	7.12855	101	4.25195	51	14.945	5.69025	2.58141	1.36816	0.00152946	0.0206858	17	34956436	34959238	-1	Hspa1b	heat shock protein 1B [Source:MGI Symbol;Acc:MGI:99517]	protein_coding	ENSMUST00000172753
ENSMUSG00000106239	0.613374	0.500758	5	0.32759	3	0.52674	7	0.0412811	0	0.414174	0.284011	2.58053	1.36767	0.383166	0.585417	12	115982263	115993370	-1	Gm9260	predicted gene 9260 [Source:MGI Symbol;Acc:MGI:3645725]	processed_pseudogene	ENSMUST00000199781
ENSMUSG00000040249	148.057	155.007	1702	160.659	1716	68.3007	972	54.5323	660	157.833	61.4165	2.57925	1.36695	3.46344e-05	0.00218394	10	127538161	127621148	-1	Lrp1	low density lipoprotein receptor-related protein 1 [Source:MGI Symbol;Acc:MGI:96828]	protein_coding	ENSMUST00000049149,ENSMUST00000118455,ENSMUST00000121829,ENSMUST00000125480,ENSMUST00000129727,ENSMUST00000129877,ENSMUST00000133620,ENSMUST00000135188,ENSMUST00000140269,ENSMUST00000145947
ENSMUSG00000072812	206.187	255.614	2807	219.158	2341	98.8516	1407	84.9978	1029	237.386	91.9247	2.57897	1.36679	2.09626e-07	0.000107635	12	112772194	112802657	-1	Ahnak2	AHNAK nucleoprotein 2 [Source:MGI Symbol;Acc:MGI:2144831]	protein_coding	ENSMUST00000101010,ENSMUST00000124526,ENSMUST00000128258,ENSMUST00000137195
ENSMUSG00000097546	1.12838	1.59332	17	1.73155	18	0.8779	12	0.454092	5	1.66243	0.665996	2.57676	1.36556	0.0478119	0.165357	17	74575381	74617119	-1	Gm26749	predicted gene, 26749 [Source:MGI Symbol;Acc:MGI:5477243]	lincRNA	ENSMUST00000181387
ENSMUSG00000031970	1.1586	1.22913	13	1.07637	11	0.52674	7	0.37153	4	1.15275	0.449135	2.57554	1.36488	0.0410959	0.15138	8	123504718	123515463	-1	Dbndd1	dysbindin (dystrobrevin binding protein 1) domain containing 1 [Source:MGI Symbol;Acc:MGI:1919435]	protein_coding	ENSMUST00000176155,ENSMUST00000176286,ENSMUST00000177240
ENSMUSG00000024921	2.15371	2.04856	22	2.10594	22	1.01836	14	0.619216	7	2.07725	0.81879	2.57436	1.36421	0.0377831	0.143693	19	26605050	26778322	1	Smarca2	SWI/SNF related, matrix associated, actin dependent regulator of chromatin, subfamily a, member 2 [Source:MGI Symbol;Acc:MGI:99603]	protein_coding	ENSMUST00000025862,ENSMUST00000099537,ENSMUST00000112637,ENSMUST00000175791,ENSMUST00000175842,ENSMUST00000175935,ENSMUST00000175953,ENSMUST00000176019,ENSMUST00000176030,ENSMUST00000176475,ENSMUST00000176494,ENSMUST00000176584,ENSMUST00000176698,ENSMUST00000176700,ENSMUST00000176731,ENSMUST00000176769,ENSMUST00000177116,ENSMUST00000177252,ENSMUST00000177484,ENSMUST00000207054,ENSMUST00000207118,…
ENSMUSG00000044469	14.521	18.7102	205	15.3967	164	7.19878	102	5.98576	72	17.0534	6.59227	2.57261	1.36323	2.26145e-05	0.00170224	17	56162477	56173955	1	Tnfaip8l1	tumor necrosis factor, alpha-induced protein 8-like 1 [Source:MGI Symbol;Acc:MGI:1913693]	protein_coding	ENSMUST00000077788
ENSMUSG00000046442	5.05474	8.1487	89	6.22421	66	2.21231	31	3.59145	43	7.18646	2.90188	2.57199	1.36288	0.0282747	0.119984	11	87226906	87359023	-1	Ppm1e	protein phosphatase 1E (PP2C domain containing) [Source:MGI Symbol;Acc:MGI:2444096]	protein_coding	ENSMUST00000055438,ENSMUST00000155154
ENSMUSG00000086746	1.3813	1.22913	13	1.26356	13	0.316044	4	0.784341	9	1.24635	0.550192	2.57124	1.36246	0.0858497	0.236222	14	46387519	46389282	1	Gm15222	predicted gene 15222 [Source:MGI Symbol;Acc:MGI:3705297]	antisense_RNA	ENSMUST00000127359,ENSMUST00000228667
ENSMUSG00000086965	1.46541	1.68437	18	1.35716	14	0.386276	5	0.949465	11	1.52076	0.667871	2.56926	1.36135	0.115068	0.281916	16	18498901	18501658	1	Rtl10	retrotransposon Gag like 10 [Source:MGI Symbol;Acc:MGI:3833934]	protein_coding	ENSMUST00000146673
ENSMUSG00000091831	1.5347	1.86646	20	1.54435	16	0.316044	4	1.5274	18	1.70541	0.921722	2.56911	1.36127	0.0531955	0.176626	17	71458327	71459918	-1	Gm4707	predicted gene 4707 [Source:MGI Symbol;Acc:MGI:3782887]	protein_coding	ENSMUST00000171504,ENSMUST00000183937
ENSMUSG00000110225	0.591139	1.04704	11	0.514784	5	0.386276	5	0.206405	2	0.780912	0.296341	2.56509	1.35901	0.315201	0.520675	8	24711406	24714550	1	Gm45528	predicted gene 45528 [Source:MGI Symbol;Acc:MGI:5791364]	TEC	ENSMUST00000209854
ENSMUSG00000106432	4.20315	6.87405	75	8.47054	90	4.67043	66	1.77509	21	7.67229	3.22276	2.56261	1.35761	0.00546837	0.0450279	3	104163924	104167200	-1	Gm43259	predicted gene 43259 [Source:MGI Symbol;Acc:MGI:5663396]	sense_intronic	ENSMUST00000198446
ENSMUSG00000039462	1.19624	0.500758	5	1.54435	16	0.316044	4	0.37153	4	1.02256	0.343787	2.56257	1.35759	0.0708603	0.210357	10	34389981	34397085	1	Col10a1	collagen, type X, alpha 1 [Source:MGI Symbol;Acc:MGI:88445]	protein_coding	ENSMUST00000105511
ENSMUSG00000069272	41.7056	74.1577	814	34.3034	366	31.4991	448	11.7651	142	54.2306	21.6321	2.56175	1.35713	0.010152	0.0650426	13	23570517	23571220	-1	Hist1h2ae	histone cluster 1, H2ae [Source:MGI Symbol;Acc:MGI:2448290]	protein_coding	ENSMUST00000102969
ENSMUSG00000034522	4.14155	4.41578	48	5.10104	54	2.00161	28	1.69252	20	4.75841	1.84707	2.56146	1.35696	0.0144557	0.0809389	14	65358389	65398930	1	Zfp395	zinc finger protein 395 [Source:MGI Symbol;Acc:MGI:2682318]	protein_coding	ENSMUST00000066994,ENSMUST00000224623,ENSMUST00000224687,ENSMUST00000225512,ENSMUST00000225865
ENSMUSG00000006641	16.4034	22.261	244	15.2095	162	9.79737	139	5.07757	61	18.7353	7.43747	2.55853	1.35532	0.000944208	0.0150012	5	31036036	31048924	-1	Slc5a6	solute carrier family 5 (sodium-dependent vitamin transporter), member 6 [Source:MGI Symbol;Acc:MGI:2660847]	protein_coding	ENSMUST00000080431,ENSMUST00000114668,ENSMUST00000200816,ENSMUST00000201017,ENSMUST00000202520,ENSMUST00000202556,ENSMUST00000202984
ENSMUSG00000052852	0.684882	0.955993	10	0.98277	10	0.245812	3	0.619216	7	0.969382	0.432514	2.55093	1.35102	0.0605004	0.19142	6	71707561	71810710	1	Reep1	receptor accessory protein 1 [Source:MGI Symbol;Acc:MGI:1098827]	protein_coding	ENSMUST00000121469,ENSMUST00000212631,ENSMUST00000212792
ENSMUSG00000020893	6.62123	8.3308	91	5.94342	63	2.91463	41	2.60071	31	7.13711	2.75767	2.55074	1.35091	0.00125524	0.0183773	11	69095217	69109960	1	Per1	period circadian clock 1 [Source:MGI Symbol;Acc:MGI:1098283]	protein_coding	ENSMUST00000021271,ENSMUST00000101004,ENSMUST00000102605,ENSMUST00000132462,ENSMUST00000142392,ENSMUST00000166748
ENSMUSG00000102114	0.663114	0.682852	7	1.45076	15	0.17558	2	0.949465	11	1.0668	0.562523	2.5492	1.35005	0.11371	0.279934	10	41746721	41783437	1	BC048559	cDNA sequence BC048559 [Source:MGI Symbol;Acc:MGI:3814724]	antisense_RNA	ENSMUST00000190793,ENSMUST00000215667
ENSMUSG00000040488	4.23539	3.96054	43	5.00745	53	1.72068	24	1.77509	21	4.48399	1.74789	2.54757	1.34912	0.0227943	0.10568	7	27305136	27337692	-1	Ltbp4	latent transforming growth factor beta binding protein 4 [Source:MGI Symbol;Acc:MGI:1321395]	protein_coding	ENSMUST00000038618,ENSMUST00000108369,ENSMUST00000118583,ENSMUST00000118961,ENSMUST00000121175,ENSMUST00000125455,ENSMUST00000129471,ENSMUST00000134464,ENSMUST00000148594,ENSMUST00000206413
ENSMUSG00000103899	3.46681	3.32321	36	4.25867	45	1.58022	22	1.36228	16	3.79094	1.47125	2.5475	1.34908	0.002919	0.0309487	6	28796463	28799713	1	Gm37940	predicted gene, 37940 [Source:MGI Symbol;Acc:MGI:5611168]	TEC	ENSMUST00000194243
ENSMUSG00000038793	1.49732	2.41274	26	2.57392	27	1.0886	15	0.866903	10	2.49333	0.97775	2.54547	1.34793	0.0368081	0.141533	1	180935022	180938400	1	Lefty1	left right determination factor 1 [Source:MGI Symbol;Acc:MGI:107405]	protein_coding	ENSMUST00000037361,ENSMUST00000132087
ENSMUSG00000054517	12.3557	17.5265	192	13.8992	148	5.02159	71	7.71956	93	15.7129	6.37058	2.54509	1.34772	0.00013899	0.0049462	11	116121846	116131128	-1	Trim65	tripartite motif-containing 65 [Source:MGI Symbol;Acc:MGI:2442815]	protein_coding	ENSMUST00000067632,ENSMUST00000106440,ENSMUST00000154061
ENSMUSG00000023143	11.8717	14.4309	158	9.31292	99	6.91786	98	2.84839	34	11.8719	4.88313	2.54295	1.34651	0.00463755	0.0406825	16	5195289	5204012	-1	Nagpa	N-acetylglucosamine-1-phosphodiester alpha-N-acetylglucosaminidase [Source:MGI Symbol;Acc:MGI:1351598]	protein_coding	ENSMUST00000023911,ENSMUST00000144490,ENSMUST00000147567,ENSMUST00000156450
ENSMUSG00000107000	2.27852	3.32321	36	2.10594	22	1.65045	23	0.619216	7	2.71457	1.13483	2.54152	1.34569	0.0284335	0.120338	5	134267065	134270736	-1	Gm43481	predicted gene 43481 [Source:MGI Symbol;Acc:MGI:5663618]	TEC	ENSMUST00000201715
ENSMUSG00000112302	0.764816	0.682852	7	1.07637	11	0.386276	5	0.288968	3	0.87961	0.337622	2.53902	1.34427	0.115574	0.28247	12	78222286	78226525	-1			bidirectional_promoter_lncRNA	ENSMUST00000219034
ENSMUSG00000085887	0.870439	0.682852	7	1.07637	11	0.386276	5	0.288968	3	0.87961	0.337622	2.53902	1.34427	0.20293	0.399616	11	103344753	103350124	1	Arhgap27os3	Rho GTPase activating protein 27, opposite strand 3 [Source:MGI Symbol;Acc:MGI:3650159]	antisense_RNA	ENSMUST00000124462
ENSMUSG00000033233	2.67698	3.32321	36	1.82514	19	1.29929	18	0.701778	8	2.57418	1.00054	2.53725	1.34327	0.0398628	0.148358	3	100922202	100936920	1	Trim45	tripartite motif-containing 45 [Source:MGI Symbol;Acc:MGI:1918187]	protein_coding	ENSMUST00000037409,ENSMUST00000094048,ENSMUST00000106980,ENSMUST00000134993
ENSMUSG00000042165	2.42673	0.500758	5	0.701979	7	0.035116	0	1.94021	23	0.601368	0.987664	2.5294	1.3388	0.495294	0.677267	3	92428032	92429423	-1	Gm9774	predicted pseudogene 9774 [Source:MGI Symbol;Acc:MGI:3642386]	protein_coding	ENSMUST00000047300,ENSMUST00000192538
ENSMUSG00000102425	0.533248	0.227617	2	1.16996	12	0.316044	4	0.123843	1	0.698791	0.219944	2.52441	1.33595	0.261428	0.465917	1	133128676	133131782	-1	Gm26616	predicted gene, 26616 [Source:MGI Symbol;Acc:MGI:5477110]	TEC	ENSMUST00000193049,ENSMUST00000195676
ENSMUSG00000085894	1.14878	0.773899	8	1.35716	14	0.316044	4	0.536654	6	1.06553	0.426349	2.5192	1.33297	0.100825	0.260128	1	39547570	39552002	-1	Gm15832	predicted gene 15832 [Source:MGI Symbol;Acc:MGI:3834078]	processed_transcript	ENSMUST00000146314
ENSMUSG00000071256	5.13866	5.41729	59	5.66263	60	2.28254	32	2.10534	25	5.53996	2.19394	2.51891	1.3328	0.0048528	0.0417527	17	23556769	23564226	-1	Zfp213	zinc finger protein 213 [Source:MGI Symbol;Acc:MGI:3053094]	protein_coding	ENSMUST00000095606
ENSMUSG00000022454	0.788062	1.32018	14	0.701979	7	0.667204	9	0.206405	2	1.01108	0.436805	2.51722	1.33183	0.0950214	0.251172	15	95219451	95528706	-1	Nell2	NEL-like 2 [Source:MGI Symbol;Acc:MGI:1858510]	protein_coding	ENSMUST00000075275,ENSMUST00000166170
ENSMUSG00000035783	0.524498	0.318664	3	0.421187	4	0.035116	0	0.701778	8	0.369926	0.368447	2.5157	1.33096	0.270842	0.476084	19	34241090	34255336	-1	Acta2	actin, alpha 2, smooth muscle, aorta [Source:MGI Symbol;Acc:MGI:87909]	protein_coding	ENSMUST00000039631
ENSMUSG00000100594	0.487865	0.318664	3	0.421187	4	0.035116	0	0.701778	8	0.369926	0.368447	2.5157	1.33096	0.272138	0.477312	1	151748949	151755018	-1	2810414N06Rik	RIKEN cDNA 2810414N06 gene [Source:MGI Symbol;Acc:MGI:1919065]	lincRNA	ENSMUST00000186444
ENSMUSG00000112008	0.704536	1.04704	11	0.608381	6	0.17558	2	0.619216	7	0.827711	0.397398	2.51501	1.33057	0.106276	0.269109	12	76940475	76941793	-1			TEC	ENSMUST00000218256
ENSMUSG00000020782	29.5109	49.0288	538	37.2985	398	20.4024	290	13.9117	168	43.1636	17.1571	2.51499	1.33055	0.000221398	0.00650928	11	115824049	115855780	1	Llgl2	lethal giant larvae homolog 2 (Drosophila) [Source:MGI Symbol;Acc:MGI:1918843]	protein_coding	ENSMUST00000103032,ENSMUST00000128826,ENSMUST00000130518,ENSMUST00000132999,ENSMUST00000133250,ENSMUST00000137900,ENSMUST00000137951,ENSMUST00000147878,ENSMUST00000155878,ENSMUST00000172552,ENSMUST00000173289,ENSMUST00000177736
ENSMUSG00000110393	0.979745	1.04704	11	1.73155	18	0.737436	10	0.37153	4	1.38929	0.554483	2.51302	1.32942	0.0366799	0.141191	13	65241753	65250154	1	Gm36445	predicted gene, 36445 [Source:MGI Symbol;Acc:MGI:5595604]	lincRNA	ENSMUST00000209344,ENSMUST00000209855,ENSMUST00000209951,ENSMUST00000210653,ENSMUST00000211729
ENSMUSG00000027508	7.81488	11.0622	121	11.4656	122	5.23229	74	3.75658	45	11.2639	4.49443	2.5124	1.32906	0.00061173	0.0115407	3	9687479	9833679	-1	Pag1	phosphoprotein associated with glycosphingolipid microdomains 1 [Source:MGI Symbol;Acc:MGI:2443160]	protein_coding	ENSMUST00000108384,ENSMUST00000159497,ENSMUST00000159825,ENSMUST00000161949,ENSMUST00000163022
ENSMUSG00000110830	1.69328	1.86646	20	2.01234	21	0.386276	5	1.69252	20	1.9394	1.0394	2.51061	1.32804	0.119953	0.288679	10	29297934	29313825	-1	Gm46218	predicted gene, 46218 [Source:MGI Symbol;Acc:MGI:5825855]	antisense_RNA	ENSMUST00000215448,ENSMUST00000215520
ENSMUSG00000093942	4.90952	5.96358	65	11.7464	125	2.77417	39	4.08683	49	8.85501	3.4305	2.50814	1.32662	0.00217045	0.0258744	7	140601269	140617678	1	Olfr46	olfactory receptor 46 [Source:MGI Symbol;Acc:MGI:1333824]	protein_coding	ENSMUST00000072655,ENSMUST00000211771,ENSMUST00000214180
ENSMUSG00000106631	4.22864	4.68892	51	5.75622	61	1.65045	23	2.68327	32	5.22257	2.16686	2.50777	1.3264	0.00779065	0.0554872	5	107507621	107580596	1	Gm42669	predicted gene 42669 [Source:MGI Symbol;Acc:MGI:5662806]	protein_coding	ENSMUST00000143074,ENSMUST00000160160
ENSMUSG00000106408	5.16124	7.42033	81	8.56414	91	3.89788	55	2.51815	30	7.99223	3.20801	2.50586	1.32531	0.000696202	0.0125678	5	48819476	48821884	-1	Gm43321	predicted gene 43321 [Source:MGI Symbol;Acc:MGI:5663458]	TEC	ENSMUST00000198897
ENSMUSG00000029556	6.08092	8.69498	95	6.505	69	4.10857	58	2.10534	25	7.59999	3.10695	2.50484	1.32472	0.00332845	0.0334604	5	114948980	114971094	-1	Hnf1a	HNF1 homeobox A [Source:MGI Symbol;Acc:MGI:98504]	protein_coding	ENSMUST00000031535,ENSMUST00000176550,ENSMUST00000176911,ENSMUST00000184027
ENSMUSG00000015879	0.720372	0.409711	4	0.795576	8	0.105348	1	0.536654	6	0.602643	0.321001	2.5003	1.3221	0.22416	0.424804	5	45529705	45639614	-1	Fam184b	family with sequence similarity 184, member B [Source:MGI Symbol;Acc:MGI:2442958]	protein_coding	ENSMUST00000016023,ENSMUST00000198680
ENSMUSG00000107086	1.43909	1.59332	17	1.07637	11	0.596972	8	0.454092	5	1.33484	0.525532	2.50027	1.32208	0.0532939	0.17683	5	30868764	30870828	-1	Gm43808	predicted gene 43808 [Source:MGI Symbol;Acc:MGI:5663945]	TEC	ENSMUST00000202534
ENSMUSG00000044957	1.05854	1.04704	11	1.45076	15	0.456508	6	0.536654	6	1.2489	0.496581	2.49752	1.32049	0.0594416	0.189449	17	53507460	53539451	-1	Pp2d1	protein phosphatase 2C-like domain containing 1 [Source:MGI Symbol;Acc:MGI:3612067]	protein_coding	ENSMUST00000056198
ENSMUSG00000017144	56.9416	87.2685	958	96.3583	1029	38.733	551	34.7174	420	91.8134	36.7252	2.49579	1.3195	1.09965e-05	0.00113738	2	51130438	51149111	-1	Rnd3	Rho family GTPase 3 [Source:MGI Symbol;Acc:MGI:1921444]	protein_coding	ENSMUST00000017288,ENSMUST00000140864,ENSMUST00000154545
ENSMUSG00000103071	3.19123	4.68892	51	4.72666	50	2.28254	32	1.5274	18	4.70779	1.90497	2.48618	1.31393	0.0028445	0.0304717	1	44756942	44758492	1	Gm38110	predicted gene, 38110 [Source:MGI Symbol;Acc:MGI:5611338]	TEC	ENSMUST00000194594
ENSMUSG00000107634	1.02741	1.13809	12	0.795576	8	0.667204	9	0.206405	2	0.966831	0.436805	2.48442	1.31291	0.113154	0.278947	6	66990031	67009260	-1	Gm36816	predicted gene, 36816 [Source:MGI Symbol;Acc:MGI:5595975]	antisense_RNA	ENSMUST00000204824,ENSMUST00000205197
ENSMUSG00000048424	4.88573	5.50834	60	4.91385	52	1.36952	19	3.42633	41	5.2111	2.39793	2.48059	1.31068	0.00405782	0.037614	15	8968002	9067335	1	Ranbp3l	RAN binding protein 3-like [Source:MGI Symbol;Acc:MGI:2444654]	protein_coding	ENSMUST00000053308,ENSMUST00000166524,ENSMUST00000227191,ENSMUST00000228227
ENSMUSG00000022436	10.7088	16.0698	176	11.7464	125	6.28577	89	4.82989	58	13.9081	5.55783	2.47611	1.30807	0.0010659	0.0164135	15	78899667	78919517	1	Sh3bp1	SH3-domain binding protein 1 [Source:MGI Symbol;Acc:MGI:104603]	protein_coding	ENSMUST00000001226,ENSMUST00000061239,ENSMUST00000089378,ENSMUST00000109698,ENSMUST00000132047,ENSMUST00000134703,ENSMUST00000148893,ENSMUST00000151146
ENSMUSG00000036863	4.78765	7.78452	85	5.84982	62	3.54672	50	2.02277	24	6.81717	2.78475	2.4758	1.30789	0.00606051	0.0476006	3	145987870	146021720	1	Syde2	synapse defective 1, Rho GTPase, homolog 2 (C. elegans) [Source:MGI Symbol;Acc:MGI:3036264]	protein_coding	ENSMUST00000039517,ENSMUST00000195918,ENSMUST00000200546,ENSMUST00000212479
ENSMUSG00000022528	21.0054	22.352	245	24.4757	261	9.51644	135	9.37081	113	23.4138	9.44362	2.47469	1.30725	2.32437e-06	0.000421447	16	30064384	30067796	1	Hes1	hairy and enhancer of split 1 (Drosophila) [Source:MGI Symbol;Acc:MGI:104853]	protein_coding	ENSMUST00000023171,ENSMUST00000160592,ENSMUST00000161676,ENSMUST00000161839
ENSMUSG00000074794	16.5899	19.6206	215	24.4757	261	6.63693	94	12.2605	148	22.0481	9.4487	2.47449	1.30713	0.000346685	0.00851597	13	80883384	80896042	1	Arrdc3	arrestin domain containing 3 [Source:MGI Symbol;Acc:MGI:2145242]	protein_coding	ENSMUST00000099356,ENSMUST00000159090,ENSMUST00000159690,ENSMUST00000159856,ENSMUST00000161441,ENSMUST00000162904
ENSMUSG00000040323	2.16466	1.77542	19	0.0467986	0	0.035116	0	0.454092	5	0.911107	0.244604	2.47334	1.30646	0.656247	0.799632	1	161726242	161727489	-1	Gm15429	predicted pseudogene 15429 [Source:MGI Symbol;Acc:MGI:3642423]	processed_pseudogene	ENSMUST00000151268
ENSMUSG00000021390	0.858766	1.32018	14	1.07637	11	0.245812	3	1.03203	12	1.19827	0.63892	2.47286	1.30618	0.159717	0.344181	13	49608046	49624501	1	Ogn	osteoglycin [Source:MGI Symbol;Acc:MGI:109278]	protein_coding	ENSMUST00000021822
ENSMUSG00000054150	11.5685	18.1639	199	13.244	141	9.16528	130	4.08683	49	15.7039	6.62605	2.47261	1.30603	0.000864978	0.0142414	12	104929933	105009809	-1	Syne3	spectrin repeat containing, nuclear envelope family member 3 [Source:MGI Symbol;Acc:MGI:2442408]	protein_coding	ENSMUST00000067005,ENSMUST00000095439,ENSMUST00000109927
ENSMUSG00000079511	4.35505	5.32625	58	3.4163	36	1.50999	21	2.02277	24	4.37127	1.76638	2.4719	1.30562	0.0145902	0.0813561	6	83101617	83109939	1	Gm42688	predicted gene 42688 [Source:MGI Symbol;Acc:MGI:5662825]	protein_coding	ENSMUST00000101253
ENSMUSG00000010760	1.035	1.95751	21	1.73155	18	0.8779	12	0.619216	7	1.84453	0.748558	2.47165	1.30547	0.0247705	0.111428	7	143501545	143503150	-1	Phlda2	pleckstrin homology like domain, family A, member 2 [Source:MGI Symbol;Acc:MGI:1202307]	protein_coding	ENSMUST00000010904,ENSMUST00000207425,ENSMUST00000207561
ENSMUSG00000101234	0.694757	0.773899	8	0.795576	8	0.737436	10	0.123843	1	0.784737	0.43064	2.47059	1.30485	0.109589	0.273868	16	31376506	31379133	-1	1700007E05Rik	RIKEN cDNA 1700007E05 gene [Source:MGI Symbol;Acc:MGI:2149745]	transcribed_processed_pseudogene	ENSMUST00000186196,ENSMUST00000190494
ENSMUSG00000109162	1.43332	1.59332	17	2.57392	27	0.667204	9	1.03203	12	2.08362	0.849616	2.46751	1.30305	0.111791	0.277201	8	9685829	9690276	-1	2900027M19Rik	RIKEN cDNA 2900027M19 gene [Source:MGI Symbol;Acc:MGI:1920130]	TEC	ENSMUST00000207411
ENSMUSG00000033857	2.497	3.14112	34	2.48032	26	1.01836	14	1.27971	15	2.81072	1.14904	2.46707	1.3028	0.00660134	0.0502156	11	118476829	118489209	1	Engase	endo-beta-N-acetylglucosaminidase [Source:MGI Symbol;Acc:MGI:2443788]	protein_coding	ENSMUST00000043447,ENSMUST00000135383,ENSMUST00000139813,ENSMUST00000139917,ENSMUST00000166995,ENSMUST00000168689,ENSMUST00000168785,ENSMUST00000171769,ENSMUST00000172279
ENSMUSG00000081974	1.86766	2.3217	25	2.48032	26	1.29929	18	0.701778	8	2.40101	1.00054	2.46256	1.30016	0.0643363	0.198192	11	4561780	4564637	1	Gm11960	predicted gene 11960 [Source:MGI Symbol;Acc:MGI:3652301]	transcribed_processed_pseudogene	ENSMUST00000122068,ENSMUST00000181063
ENSMUSG00000096954	4.04691	7.96661	87	4.91385	52	2.91463	41	2.1879	26	6.44023	2.55126	2.46018	1.29877	0.0018493	0.0232563	12	32821872	32826904	1	Gdap10	ganglioside-induced differentiation-associated-protein 10 [Source:MGI Symbol;Acc:MGI:1338008]	lincRNA	ENSMUST00000180613
ENSMUSG00000113047	2.37712	3.05007	33	5.47543	58	1.29929	18	2.1879	26	4.26275	1.7436	2.45971	1.29849	0.0199853	0.0982654	13	74553910	74564256	-1			lincRNA	ENSMUST00000221408,ENSMUST00000222092,ENSMUST00000222245
ENSMUSG00000080902	0.880611	1.50227	16	0.233993	2	0.105348	1	0.619216	7	0.868134	0.362282	2.45877	1.29794	0.355389	0.559043	4	70248636	70249373	-1	Ywhaq-ps3	tyrosine 3-monooxygenase/tryptophan 5-monooxygenase activation protein theta, pseudogene 3 [Source:MGI Symbol;Acc:MGI:3650241]	transcribed_processed_pseudogene	ENSMUST00000120944
ENSMUSG00000026304	6.86119	11.5174	126	6.4114	68	4.10857	58	2.93096	35	8.96442	3.51977	2.45694	1.29687	0.00576445	0.0464069	1	90958133	90969661	-1	Rab17	RAB17, member RAS oncogene family [Source:MGI Symbol;Acc:MGI:104640]	protein_coding	ENSMUST00000027529,ENSMUST00000128226,ENSMUST00000130042,ENSMUST00000131428,ENSMUST00000135819
ENSMUSG00000061603	0.966177	1.22913	13	0.701979	7	0.386276	5	0.37153	4	0.965556	0.378903	2.45662	1.29668	0.099924	0.258802	12	52699383	53155599	1	Akap6	A kinase (PRKA) anchor protein 6 [Source:MGI Symbol;Acc:MGI:3050566]	protein_coding	ENSMUST00000095737,ENSMUST00000219786
ENSMUSG00000059674	3.29296	2.95903	32	4.25867	45	1.93138	27	1.03203	12	3.60885	1.4817	2.45623	1.29644	0.0114578	0.070307	14	54631231	54641364	-1	Cdh24	cadherin-like 24 [Source:MGI Symbol;Acc:MGI:1928330]	protein_coding	ENSMUST00000067784,ENSMUST00000227124
ENSMUSG00000114138	1.44483	2.77693	30	2.94831	31	0.8779	12	1.60996	19	2.86262	1.24393	2.45498	1.29571	0.0889636	0.241235	13	9684226	9689544	1	Gm36423	predicted gene, 36423 [Source:MGI Symbol;Acc:MGI:5595582]	antisense_RNA	ENSMUST00000221492,ENSMUST00000222215,ENSMUST00000222421,ENSMUST00000222446
ENSMUSG00000105818	5.32959	8.05766	88	12.776	136	5.30252	75	3.09608	37	10.4168	4.1993	2.45409	1.29519	0.00411982	0.0378955	3	104187103	104190193	-1	Gm43256	predicted gene 43256 [Source:MGI Symbol;Acc:MGI:5663393]	sense_intronic	ENSMUST00000199995
ENSMUSG00000066440	31.3703	36.0091	395	34.3034	366	14.2922	203	14.4071	174	35.1562	14.3497	2.45021	1.2929	1.06296e-06	0.000242574	12	79232346	79296304	-1	Zfyve26	zinc finger, FYVE domain containing 26 [Source:MGI Symbol;Acc:MGI:1924767]	protein_coding	ENSMUST00000021547,ENSMUST00000217723,ENSMUST00000218377,ENSMUST00000218433,ENSMUST00000218447,ENSMUST00000218510,ENSMUST00000219105,ENSMUST00000219571,ENSMUST00000219842,ENSMUST00000219912,ENSMUST00000220003,ENSMUST00000220092,ENSMUST00000220262,ENSMUST00000220390
ENSMUSG00000012296	52.567	63.9605	702	52.274	558	26.2317	373	21.0946	255	58.1172	23.6631	2.44738	1.29124	9.20397e-06	0.0010502	17	46257851	46283026	-1	Tjap1	tight junction associated protein 1 [Source:MGI Symbol;Acc:MGI:1921344]	protein_coding	ENSMUST00000012440,ENSMUST00000164342,ENSMUST00000180283,ENSMUST00000224055,ENSMUST00000224090,ENSMUST00000224230,ENSMUST00000224404,ENSMUST00000224445,ENSMUST00000224696,ENSMUST00000224901,ENSMUST00000225080,ENSMUST00000225288,ENSMUST00000225359,ENSMUST00000225413,ENSMUST00000225741,ENSMUST00000225915,ENSMUST00000225943
ENSMUSG00000039781	4.7116	5.2352	57	6.13061	65	1.93138	27	2.84839	34	5.68291	2.38989	2.44569	1.29024	0.00207013	0.0251159	11	120064430	120086827	-1	Cep131	centrosomal protein 131 [Source:MGI Symbol;Acc:MGI:107440]	protein_coding	ENSMUST00000106227,ENSMUST00000106229,ENSMUST00000144128,ENSMUST00000145641,ENSMUST00000150463,ENSMUST00000156075,ENSMUST00000180242
ENSMUSG00000021135	0.975119	1.50227	16	2.19953	23	0.596972	8	0.949465	11	1.8509	0.773219	2.44445	1.28951	0.0673657	0.204285	12	80953183	80968705	-1	Slc10a1	solute carrier family 10 (sodium/bile acid cotransporter family), member 1 [Source:MGI Symbol;Acc:MGI:97379]	protein_coding	ENSMUST00000095572,ENSMUST00000218162,ENSMUST00000218342,ENSMUST00000220266
ENSMUSG00000042909	0.857149	0.13657	1	1.63795	17	0.105348	1	0.37153	4	0.88726	0.238439	2.44115	1.28756	0.304739	0.510514	7	104177598	104183392	-1	Olfr648	olfactory receptor 648 [Source:MGI Symbol;Acc:MGI:3030482]	protein_coding	ENSMUST00000052659,ENSMUST00000216612
ENSMUSG00000041935	31.0878	44.2943	486	50.1213	535	15.4159	219	24.7274	299	47.2078	20.0717	2.44064	1.28726	2.30445e-05	0.00172557	15	3982035	3995744	-1	AW549877	expressed sequence AW549877 [Source:MGI Symbol;Acc:MGI:2146232]	protein_coding	ENSMUST00000046633,ENSMUST00000228421
ENSMUSG00000027246	1.02444	1.41123	15	1.45076	15	0.8779	12	0.37153	4	1.43099	0.624715	2.44058	1.28722	0.126534	0.29764	2	121439010	121444278	-1	Ell3	elongation factor RNA polymerase II-like 3 [Source:MGI Symbol;Acc:MGI:2673679]	protein_coding	ENSMUST00000028679,ENSMUST00000116432,ENSMUST00000153866
ENSMUSG00000037826	3.04292	3.23217	35	4.72666	50	1.01836	14	2.68327	32	3.97941	1.85082	2.43972	1.28672	0.0129896	0.0754321	6	57506502	57535468	-1	Ppm1k	protein phosphatase 1K (PP2C domain containing) [Source:MGI Symbol;Acc:MGI:2442111]	protein_coding	ENSMUST00000042766,ENSMUST00000203713,ENSMUST00000204607
ENSMUSG00000103697	3.38435	4.77997	52	5.66263	60	1.79092	25	2.60071	31	5.2213	2.19581	2.43967	1.28669	0.0050008	0.0425171	X	103576426	103581101	-1	Gm38020	predicted gene, 38020 [Source:MGI Symbol;Acc:MGI:5611248]	TEC	ENSMUST00000193066
ENSMUSG00000105607	0.540974	0.682852	7	0.514784	5	0.105348	1	0.619216	7	0.598818	0.362282	2.43924	1.28643	0.226964	0.428055	5	100814210	100815285	-1	Gm43513	predicted gene 43513 [Source:MGI Symbol;Acc:MGI:5663650]	TEC	ENSMUST00000199779
ENSMUSG00000024613	33.4735	41.5629	456	40.4808	432	20.4024	290	13.5815	164	41.0218	16.9919	2.43809	1.28575	3.10029e-05	0.00206356	18	60813755	60848971	-1	Tcof1	treacle ribosome biogenesis factor 1 [Source:MGI Symbol;Acc:MGI:892003]	protein_coding	ENSMUST00000163446,ENSMUST00000175934,ENSMUST00000176088,ENSMUST00000176630,ENSMUST00000177172,ENSMUST00000177343
ENSMUSG00000048154	81.3698	99.1046	1088	102.068	1090	57.7658	822	28.8555	349	100.586	43.3107	2.4379	1.28564	0.000575232	0.0111607	15	98831669	98871204	-1	Kmt2d	lysine (K)-specific methyltransferase 2D [Source:MGI Symbol;Acc:MGI:2682319]	protein_coding	ENSMUST00000023741,ENSMUST00000178486,ENSMUST00000184363,ENSMUST00000191973
ENSMUSG00000106717	1.90913	2.04856	22	2.66752	28	0.667204	9	1.44484	17	2.35804	1.05602	2.43743	1.28536	0.0142741	0.0802892	5	31210344	31214315	-1	Gm42798	predicted gene 42798 [Source:MGI Symbol;Acc:MGI:5662935]	TEC	ENSMUST00000200853
ENSMUSG00000106993	0.982413	1.22913	13	1.54435	16	0.386276	5	0.866903	10	1.38674	0.626589	2.43689	1.28504	0.0523081	0.174688	5	74048299	74053505	-1	Gm43417	predicted gene 43417 [Source:MGI Symbol;Acc:MGI:5663554]	TEC	ENSMUST00000201586
ENSMUSG00000107577	2.65808	1.41123	15	4.44586	47	1.0886	15	0.949465	11	2.92855	1.01903	2.43644	1.28478	0.0518356	0.173675	6	116260434	116264095	-1	Gm44103	predicted gene, 44103 [Source:MGI Symbol;Acc:MGI:5690495]	TEC	ENSMUST00000204364
ENSMUSG00000105453	1.44433	2.23065	24	2.38673	25	0.8779	12	1.03203	12	2.30869	0.954964	2.4358	1.2844	0.0201545	0.0986254	5	140029631	140032176	-1	Gm43702	predicted gene 43702 [Source:MGI Symbol;Acc:MGI:5663839]	TEC	ENSMUST00000198772
ENSMUSG00000033618	2.24619	2.04856	22	3.04191	32	0.948132	13	1.11459	13	2.54523	1.03136	2.43553	1.28423	0.0129337	0.0752215	16	21891969	21931877	1	Map3k13	mitogen-activated protein kinase kinase kinase 13 [Source:MGI Symbol;Acc:MGI:2444243]	protein_coding	ENSMUST00000042065
ENSMUSG00000005354	55.3987	50.5766	555	49.9341	533	19.2085	273	22.3331	270	50.2553	20.7708	2.43519	1.28403	3.67724e-07	0.000132169	15	77915047	77929006	-1	Txn2	thioredoxin 2 [Source:MGI Symbol;Acc:MGI:1929468]	protein_coding	ENSMUST00000005487,ENSMUST00000100486,ENSMUST00000109747,ENSMUST00000109748,ENSMUST00000173561,ENSMUST00000173631,ENSMUST00000174468,ENSMUST00000174529
ENSMUSG00000017764	9.12457	10.8801	119	9.9681	106	3.96811	56	4.66476	56	10.4241	4.31644	2.43456	1.28366	0.000924248	0.0148137	2	164822686	164826871	1	Zswim1	zinc finger SWIM-type containing 1 [Source:MGI Symbol;Acc:MGI:1919221]	protein_coding	ENSMUST00000017908,ENSMUST00000132282
ENSMUSG00000109771	1.43713	2.77693	30	2.76112	29	1.0886	15	1.19715	14	2.76902	1.14287	2.43331	1.28292	0.039127	0.146836	5	110076136	110094420	-1	Gm35315	predicted gene, 35315 [Source:MGI Symbol;Acc:MGI:5594474]	protein_coding	ENSMUST00000209865,ENSMUST00000210052,ENSMUST00000211397
ENSMUSG00000020131	1.78546	2.95903	32	1.73155	18	1.0886	15	0.784341	9	2.34529	0.936469	2.43169	1.28196	0.0278153	0.11912	10	80321283	80329498	-1	Pcsk4	proprotein convertase subtilisin/kexin type 4 [Source:MGI Symbol;Acc:MGI:97514]	protein_coding	ENSMUST00000020340,ENSMUST00000128653,ENSMUST00000130521,ENSMUST00000135071,ENSMUST00000137177,ENSMUST00000147132
ENSMUSG00000001288	24.122	34.5523	379	26.9092	287	12.6769	180	12.4256	150	30.7307	12.5512	2.43032	1.28115	5.21056e-06	0.000713449	15	102234938	102257517	-1	Rarg	retinoic acid receptor, gamma [Source:MGI Symbol;Acc:MGI:97858]	protein_coding	ENSMUST00000043172,ENSMUST00000063339,ENSMUST00000124224,ENSMUST00000130204,ENSMUST00000135466,ENSMUST00000155563
ENSMUSG00000063972	11.6929	11.4264	125	13.244	141	4.52997	64	5.73807	69	12.3352	5.13402	2.42974	1.2808	0.0023991	0.0272566	2	38723370	38927688	-1	Nr6a1	nuclear receptor subfamily 6, group A, member 1 [Source:MGI Symbol;Acc:MGI:1352459]	protein_coding	ENSMUST00000076275,ENSMUST00000112877,ENSMUST00000123099,ENSMUST00000123342,ENSMUST00000128688,ENSMUST00000132636,ENSMUST00000142113,ENSMUST00000142130,ENSMUST00000156301,ENSMUST00000168098,ENSMUST00000203202
ENSMUSG00000021509	2.74879	3.59635	39	3.2291	34	1.36952	19	1.44484	17	3.41273	1.40718	2.42848	1.28005	0.004689	0.040981	13	56438355	56474239	1	Slc25a48	solute carrier family 25, member 48 [Source:MGI Symbol;Acc:MGI:2145373]	protein_coding	ENSMUST00000021971
ENSMUSG00000084897	0.739866	0.591805	6	0.701979	7	0.245812	3	0.288968	3	0.646892	0.26739	2.42696	1.27915	0.220254	0.420284	2	155018266	155027104	1	Gm14226	predicted gene 14226 [Source:MGI Symbol;Acc:MGI:3649244]	protein_coding	ENSMUST00000130870
ENSMUSG00000022747	1.06371	1.59332	17	1.91874	20	0.667204	9	0.784341	9	1.75603	0.725772	2.42662	1.27895	0.0432014	0.156253	16	58468125	58524243	-1	St3gal6	ST3 beta-galactoside alpha-2,3-sialyltransferase 6 [Source:MGI Symbol;Acc:MGI:1888707]	protein_coding	ENSMUST00000114357,ENSMUST00000114358,ENSMUST00000123918,ENSMUST00000125712,ENSMUST00000126978,ENSMUST00000135721,ENSMUST00000137035,ENSMUST00000137850,ENSMUST00000142900,ENSMUST00000145283,ENSMUST00000148061,ENSMUST00000149197,ENSMUST00000149456,ENSMUST00000151510
ENSMUSG00000107632	1.65238	2.1396	23	2.01234	21	1.01836	14	0.701778	8	2.07597	0.860071	2.42646	1.27885	0.0180447	0.0927674	6	132525033	132527252	1	Gm44070	predicted gene, 44070 [Source:MGI Symbol;Acc:MGI:5690462]	TEC	ENSMUST00000203389
ENSMUSG00000039518	1.71804	2.04856	22	1.63795	17	0.807668	11	0.701778	8	1.84325	0.754723	2.42555	1.27831	0.0337664	0.134089	17	35552128	35557180	1	Cdsn	corneodesmosin [Source:MGI Symbol;Acc:MGI:3505689]	protein_coding	ENSMUST00000044804
ENSMUSG00000102863	0.767251	0.591805	6	1.35716	14	0.456508	6	0.288968	3	0.974482	0.372738	2.42476	1.27784	0.122797	0.292535	17	71366052	71368836	-1	Gm37639	predicted gene, 37639 [Source:MGI Symbol;Acc:MGI:5610867]	TEC	ENSMUST00000191623
ENSMUSG00000039640	47.4408	43.657	479	37.9536	405	13.5899	193	21.3423	258	40.8053	17.4661	2.41949	1.2747	1.34196e-05	0.00125281	11	120484613	120489065	1	Mrpl12	mitochondrial ribosomal protein L12 [Source:MGI Symbol;Acc:MGI:1926273]	protein_coding	ENSMUST00000043627,ENSMUST00000137619
ENSMUSG00000111709	17.361	23.3535	256	7.16018	76	4.74066	67	6.23344	75	15.2569	5.48705	2.41519	1.27214	0.0284188	0.120328	9	78257129	78269166	1	Gm3776	predicted gene 3776 [Source:MGI Symbol;Acc:MGI:3826440]	protein_coding	ENSMUST00000217203
ENSMUSG00000028457	1.07957	1.13809	12	1.45076	15	0.52674	7	0.536654	6	1.29442	0.531697	2.41486	1.27194	0.046373	0.162902	4	43267159	43373833	1	Atp8b5	ATPase, class I, type 8B, member 5 [Source:MGI Symbol;Acc:MGI:2444287]	protein_coding	ENSMUST00000056010,ENSMUST00000102953,ENSMUST00000107937,ENSMUST00000107942,ENSMUST00000136262
ENSMUSG00000106411	4.58339	5.59939	61	5.75622	61	2.42301	34	2.27046	27	5.67781	2.34673	2.41471	1.27185	0.00662701	0.0503576	5	14611652	14614544	1	Gm42445	predicted gene 42445 [Source:MGI Symbol;Acc:MGI:5662582]	TEC	ENSMUST00000196996
ENSMUSG00000111928	11.8796	14.3399	157	21.7613	232	5.86437	83	9.37081	113	18.0506	7.61759	2.41433	1.27162	0.000382615	0.00902214	12	10990354	10994195	1			processed_pseudogene	ENSMUST00000220310
ENSMUSG00000035678	4.09277	3.96054	43	4.82025	51	2.00161	28	1.60996	19	4.3904	1.80579	2.41298	1.27082	0.00171617	0.0222885	17	57105385	57107757	1	Tnfsf9	tumor necrosis factor (ligand) superfamily, member 9 [Source:MGI Symbol;Acc:MGI:1101058]	protein_coding	ENSMUST00000039490
ENSMUSG00000045780	2.64866	4.23368	46	3.4163	36	1.36952	19	1.85765	22	3.82499	1.61359	2.41243	1.27048	0.0200222	0.0984136	7	103665461	103671191	-1	Olfr624	olfactory receptor 624 [Source:MGI Symbol;Acc:MGI:3030458]	protein_coding	ENSMUST00000062144
ENSMUSG00000000385	1.38594	1.41123	15	2.01234	21	1.01836	14	0.454092	5	1.71178	0.736228	2.41184	1.27013	0.0333072	0.133028	16	97564684	97611195	-1	Tmprss2	transmembrane protease, serine 2 [Source:MGI Symbol;Acc:MGI:1354381]	protein_coding	ENSMUST00000000395
ENSMUSG00000114045	1.43413	1.41123	15	2.01234	21	1.01836	14	0.454092	5	1.71178	0.736228	2.41184	1.27013	0.0377802	0.143693	12	108790035	108792743	-1	Gm34220	predicted gene, 34220 [Source:MGI Symbol;Acc:MGI:5593379]	TEC	ENSMUST00000223001
ENSMUSG00000090243	0.569602	0.682852	7	0.701979	7	0.386276	5	0.206405	2	0.692415	0.296341	2.40968	1.26884	0.161092	0.34586	1	43785910	43787188	1	Gm16103	predicted gene 16103 [Source:MGI Symbol;Acc:MGI:3802086]	processed_pseudogene	ENSMUST00000163003
ENSMUSG00000103506	0.71149	0.864946	9	1.16996	12	0.386276	5	0.454092	5	1.01746	0.420184	2.40926	1.26859	0.0678366	0.205194	1	13177462	13179714	-1	Gm38376	predicted gene, 38376 [Source:MGI Symbol;Acc:MGI:5611604]	TEC	ENSMUST00000195493
ENSMUSG00000115814	0.603892	0.864946	9	0.32759	3	0.17558	2	0.288968	3	0.596268	0.232274	2.40649	1.26693	0.236505	0.439193	14	45113704	45114112	-1			unprocessed_pseudogene	ENSMUST00000227286
ENSMUSG00000039096	7.47825	7.69347	84	8.18975	87	3.33602	47	3.26121	39	7.94161	3.29861	2.40391	1.26538	0.000527592	0.0107999	11	94539798	94549255	-1	Rsad1	radical S-adenosyl methionine domain containing 1 [Source:MGI Symbol;Acc:MGI:3039628]	protein_coding	ENSMUST00000040487,ENSMUST00000132274,ENSMUST00000143299,ENSMUST00000148888
ENSMUSG00000027919	4.00465	0.682852	7	0.608381	6	1.43976	20	0.0412811	0	0.645617	0.740519	2.40343	1.2651	0.701056	0.829691	3	92750148	92752338	-1	Lce1g	late cornified envelope 1G [Source:MGI Symbol;Acc:MGI:1913445]	protein_coding	ENSMUST00000029527
ENSMUSG00000021271	3.37594	4.41578	48	3.3227	35	1.29929	18	2.02277	24	3.86924	1.66103	2.40296	1.26481	0.00776078	0.0554184	12	110850253	110869996	1	Zfp839	zinc finger protein 839 [Source:MGI Symbol;Acc:MGI:1920055]	protein_coding	ENSMUST00000170060,ENSMUST00000221549,ENSMUST00000222460
ENSMUSG00000087578	0.609605	1.22913	13	0.421187	4	0.667204	9	0.123843	1	0.825161	0.395524	2.40273	1.26468	0.163625	0.349285	6	83106608	83109054	-1	Ccdc142os	coiled-coil domain containing 142, opposite strand [Source:MGI Symbol;Acc:MGI:3783052]	antisense_RNA	ENSMUST00000125657,ENSMUST00000138422,ENSMUST00000141639,ENSMUST00000154457
ENSMUSG00000000531	7.95128	9.24127	101	5.66263	60	5.23229	74	1.60996	19	7.45195	3.42112	2.40272	1.26467	0.0764104	0.220891	15	101224207	101232755	1	Grasp	GRP1 (general receptor for phosphoinositides 1)-associated scaffold protein [Source:MGI Symbol;Acc:MGI:1860303]	protein_coding	ENSMUST00000000543
ENSMUSG00000025316	13.8675	13.8847	152	17.6431	188	5.65368	80	7.637	92	15.7639	6.64534	2.40236	1.26445	0.0299912	0.124616	8	121949750	122029258	1	Banp	BTG3 associated nuclear protein [Source:MGI Symbol;Acc:MGI:1889023]	protein_coding	ENSMUST00000026354,ENSMUST00000093078,ENSMUST00000167711,ENSMUST00000170857,ENSMUST00000172511,ENSMUST00000172513,ENSMUST00000172628,ENSMUST00000172681,ENSMUST00000173201,ENSMUST00000173254,ENSMUST00000173396,ENSMUST00000173753,ENSMUST00000173925,ENSMUST00000174327,ENSMUST00000174445,ENSMUST00000174753
ENSMUSG00000110669	0.657391	0.773899	8	0.233993	2	0.667204	9	0.0412811	0	0.503946	0.354243	2.40113	1.26371	0.337105	0.542667	8	19784746	19784856	1	Gm10060	predicted gene 10060 [Source:MGI Symbol;Acc:MGI:3710638]	processed_pseudogene	ENSMUST00000212002
ENSMUSG00000099519	1.70528	3.14112	34	3.2291	34	1.36952	19	1.27971	15	3.18511	1.32462	2.39981	1.26292	0.159189	0.343642	1	75171731	75185146	-1	Gm29253	predicted gene 29253 [Source:MGI Symbol;Acc:MGI:5579959]	processed_transcript	ENSMUST00000185727
ENSMUSG00000018921	24.1647	28.4522	312	26.3476	281	11.4127	162	11.4349	138	27.3999	11.4238	2.39761	1.2616	3.05877e-06	0.000511348	11	70392883	70410031	-1	Pelp1	proline, glutamic acid and leucine rich protein 1 [Source:MGI Symbol;Acc:MGI:1922523]	protein_coding	ENSMUST00000019065,ENSMUST00000135148
ENSMUSG00000065016	1.43475	0.682852	7	0.233993	2	0.035116	0	0.949465	11	0.458423	0.49229	2.39747	1.26151	0.468634	0.656757	7	109520120	109520251	1	Snora3	small nucleolar RNA, H/ACA box 3 [Source:MGI Symbol;Acc:MGI:3819498]	snoRNA	ENSMUST00000083082
ENSMUSG00000101972	96.9452	145.994	1603	92.708	990	72.936	1038	31.6626	383	119.351	52.2993	2.39646	1.26091	0.00511095	0.0431728	13	21782960	21783370	-1	Hist1h3i	histone cluster 1, H3i [Source:MGI Symbol;Acc:MGI:2448350]	protein_coding	ENSMUST00000189457
ENSMUSG00000097290	3.2748	4.50682	49	3.50989	37	1.22906	17	2.35302	28	4.00836	1.79104	2.39525	1.26018	0.0180024	0.0927006	16	21794318	21809040	1	1300002E11Rik	RIKEN cDNA 1300002E11 gene [Source:MGI Symbol;Acc:MGI:1919001]	lincRNA	ENSMUST00000180830,ENSMUST00000181780,ENSMUST00000181960,ENSMUST00000209429,ENSMUST00000209449,ENSMUST00000209728,ENSMUST00000211443
ENSMUSG00000087141	9.75137	14.4309	158	13.244	141	7.97134	113	4.00427	48	13.8375	5.9878	2.39363	1.2592	0.00140103	0.0194916	16	45959263	46010218	-1	Plcxd2	phosphatidylinositol-specific phospholipase C, X domain containing 2 [Source:MGI Symbol;Acc:MGI:3647874]	protein_coding	ENSMUST00000130481
ENSMUSG00000105936	1.82413	2.41274	26	1.82514	19	0.596972	8	1.36228	16	2.11894	0.979624	2.39346	1.2591	0.0615144	0.192846	1	139070213	139072684	1	Gm43544	predicted gene 43544 [Source:MGI Symbol;Acc:MGI:5663681]	TEC	ENSMUST00000196474
ENSMUSG00000106115	0.723685	1.04704	11	1.07637	11	0.8779	12	0.206405	2	1.0617	0.542153	2.39067	1.25741	0.133356	0.307014	5	121402658	121404514	1	Gm43420	predicted gene 43420 [Source:MGI Symbol;Acc:MGI:5663557]	TEC	ENSMUST00000198012
ENSMUSG00000073627	2.13041	3.50531	38	2.19953	23	1.65045	23	0.784341	9	2.85242	1.2174	2.38785	1.25571	0.028138	0.119722	1	86359574	86373791	1	C130036L24Rik	RIKEN cDNA C130036L24 gene [Source:MGI Symbol;Acc:MGI:2441877]	processed_transcript	ENSMUST00000127284,ENSMUST00000137643,ENSMUST00000190804
ENSMUSG00000091623	0.572375	0.500758	5	0.32759	3	0.105348	1	0.288968	3	0.414174	0.197158	2.38759	1.25555	0.145414	0.324578	5	99977686	99978858	1	Gm17092	predicted gene 17092 [Source:MGI Symbol;Acc:MGI:4937919]	antisense_RNA	ENSMUST00000166606
ENSMUSG00000093385	1.29291	1.13809	12	3.4163	36	0.316044	4	2.43558	29	2.27719	1.37581	2.38373	1.25322	0.139407	0.316103	6	123934426	123982173	-1	A330044P14Rik	RIKEN cDNA A330044P14 gene [Source:MGI Symbol;Acc:MGI:2441792]	transcribed_unprocessed_pseudogene	ENSMUST00000176108,ENSMUST00000203311
ENSMUSG00000016552	5.78391	8.3308	91	6.13061	65	3.40625	48	2.60071	31	7.2307	3.00348	2.38368	1.25319	0.000520785	0.0107613	15	77940522	77956722	-1	Foxred2	FAD-dependent oxidoreductase domain containing 2 [Source:MGI Symbol;Acc:MGI:106315]	protein_coding	ENSMUST00000016696,ENSMUST00000117725,ENSMUST00000129045,ENSMUST00000140096
ENSMUSG00000038393	11.3251	13.9757	153	17.3623	185	3.68718	52	12.5082	151	15.669	8.09768	2.38366	1.25318	0.0285558	0.120749	3	96557957	96561883	1	Txnip	thioredoxin interacting protein [Source:MGI Symbol;Acc:MGI:1889549]	protein_coding	ENSMUST00000049093,ENSMUST00000074519,ENSMUST00000128221,ENSMUST00000144639,ENSMUST00000151832,ENSMUST00000196871
ENSMUSG00000037020	12.4539	19.0743	209	16.2391	173	7.62018	108	7.14163	86	17.6567	7.3809	2.38263	1.25256	0.000154319	0.00525744	7	30240138	30280419	-1	Wdr62	WD repeat domain 62 [Source:MGI Symbol;Acc:MGI:1923696]	protein_coding	ENSMUST00000108190,ENSMUST00000132483,ENSMUST00000133347,ENSMUST00000134570,ENSMUST00000145027,ENSMUST00000152234,ENSMUST00000152543
ENSMUSG00000059851	10.5605	14.7041	161	12.6824	135	6.21553	88	5.2427	63	13.6932	5.72912	2.3808	1.25145	0.000662131	0.0121888	7	4740115	4747514	1	Kmt5c	lysine methyltransferase 5C [Source:MGI Symbol;Acc:MGI:2385262]	protein_coding	ENSMUST00000098853,ENSMUST00000108582,ENSMUST00000108583,ENSMUST00000128018,ENSMUST00000129927,ENSMUST00000130200,ENSMUST00000130215,ENSMUST00000135541,ENSMUST00000136177,ENSMUST00000152431,ENSMUST00000152500,ENSMUST00000160480
ENSMUSG00000030966	2.87321	3.96054	43	4.35227	46	1.65045	23	1.85765	22	4.1564	1.75405	2.37958	1.25071	0.00657002	0.0500568	7	102557921	102565486	-1	Trim21	tripartite motif-containing 21 [Source:MGI Symbol;Acc:MGI:106657]	protein_coding	ENSMUST00000033264,ENSMUST00000106913,ENSMUST00000209679,ENSMUST00000209907,ENSMUST00000210261
ENSMUSG00000033287	0.719615	1.13809	12	0.32759	3	0.316044	4	0.206405	2	0.732838	0.261225	2.37818	1.24986	0.180361	0.3707	15	78428564	78438909	1	Kctd17	potassium channel tetramerisation domain containing 17 [Source:MGI Symbol;Acc:MGI:1920094]	protein_coding	ENSMUST00000089414,ENSMUST00000159771,ENSMUST00000160916,ENSMUST00000161016,ENSMUST00000162321,ENSMUST00000162517,ENSMUST00000162605,ENSMUST00000162808,ENSMUST00000166142
ENSMUSG00000034708	117.796	133.611	1467	107.403	1147	47.512	676	53.6241	649	120.507	50.568	2.37776	1.2496	3.82023e-06	0.000590575	11	102430315	102437048	1	Grn	granulin [Source:MGI Symbol;Acc:MGI:95832]	protein_coding	ENSMUST00000049460,ENSMUST00000123500,ENSMUST00000125819,ENSMUST00000127530,ENSMUST00000129997,ENSMUST00000135517,ENSMUST00000138451,ENSMUST00000148580,ENSMUST00000176953,ENSMUST00000177428
ENSMUSG00000029178	64.0757	78.3459	860	102.91	1099	36.9069	525	38.6804	468	90.628	37.7937	2.3772	1.24926	8.34826e-07	0.000200038	5	64803388	64832901	1	Klf3	Kruppel-like factor 3 (basic) [Source:MGI Symbol;Acc:MGI:1342773]	protein_coding	ENSMUST00000165536,ENSMUST00000166409,ENSMUST00000196764,ENSMUST00000197869,ENSMUST00000197879,ENSMUST00000198946,ENSMUST00000200384,ENSMUST00000200587,ENSMUST00000200677
ENSMUSG00000086714	0.819224	2.77693	30	0.421187	4	0.316044	4	0.701778	8	1.59906	0.508911	2.37546	1.24821	0.221956	0.421874	2	26445696	26459390	1	0610009E02Rik	RIKEN cDNA 0610009E02 gene [Source:MGI Symbol;Acc:MGI:3698435]	processed_transcript	ENSMUST00000133463,ENSMUST00000139144,ENSMUST00000151521
ENSMUSG00000061536	7.45772	9.96964	109	8.56414	91	4.88113	69	3.01352	36	9.26689	3.94732	2.37338	1.24694	0.00105839	0.0163266	9	121680045	121705490	-1	Sec22c	SEC22 homolog C, vesicle trafficking protein [Source:MGI Symbol;Acc:MGI:2447871]	protein_coding	ENSMUST00000078547,ENSMUST00000111560,ENSMUST00000132733,ENSMUST00000139193,ENSMUST00000154978,ENSMUST00000214595,ENSMUST00000215056
ENSMUSG00000028439	2.89418	2.95903	32	3.04191	32	1.50999	21	1.03203	12	3.00047	1.27101	2.37254	1.24644	0.0093532	0.0619686	4	41517691	41569538	-1	Fam219a	family with sequence similarity 219, member A [Source:MGI Symbol;Acc:MGI:1919151]	protein_coding	ENSMUST00000108049,ENSMUST00000108050,ENSMUST00000108052,ENSMUST00000130288,ENSMUST00000146276
ENSMUSG00000104822	0.911906	1.41123	15	1.26356	13	1.01836	14	0.288968	3	1.33739	0.653666	2.37158	1.24585	0.088605	0.240535	3	152380857	152383168	-1	Gm42967	predicted gene 42967 [Source:MGI Symbol;Acc:MGI:5663104]	TEC	ENSMUST00000198647
ENSMUSG00000105466	0.778037	2.1396	23	0.608381	6	0.316044	4	0.784341	9	1.37399	0.550192	2.37075	1.24535	0.161516	0.346172	3	130703579	130705949	-1	Gm42998	predicted gene 42998 [Source:MGI Symbol;Acc:MGI:5663135]	TEC	ENSMUST00000197053
ENSMUSG00000057132	1.80567	1.68437	18	2.48032	26	1.50999	21	0.454092	5	2.08235	0.98204	2.37046	1.24517	0.283886	0.489674	14	52110704	52163546	1	Rpgrip1	retinitis pigmentosa GTPase regulator interacting protein 1 [Source:MGI Symbol;Acc:MGI:1932134]	protein_coding	ENSMUST00000111600,ENSMUST00000111603,ENSMUST00000180388,ENSMUST00000180433,ENSMUST00000180484,ENSMUST00000180500,ENSMUST00000180513,ENSMUST00000180646,ENSMUST00000180901,ENSMUST00000181017,ENSMUST00000181208,ENSMUST00000181297,ENSMUST00000181401,ENSMUST00000181627,ENSMUST00000181673,ENSMUST00000181709,ENSMUST00000181736,ENSMUST00000181823,ENSMUST00000181862
ENSMUSG00000103493	0.507534	1.04704	11	0.233993	2	0.105348	1	0.454092	5	0.640516	0.27972	2.37036	1.24511	0.235559	0.438384	1	164424713	164426994	1	Gm37411	predicted gene, 37411 [Source:MGI Symbol;Acc:MGI:5610639]	TEC	ENSMUST00000194180
ENSMUSG00000026389	24.7617	33.7329	370	18.8598	201	11.2722	160	10.0313	121	26.2964	10.6518	2.369	1.24428	0.000865754	0.0142414	1	120190757	120272705	-1	Steap3	STEAP family member 3 [Source:MGI Symbol;Acc:MGI:1915678]	protein_coding	ENSMUST00000112639,ENSMUST00000112640,ENSMUST00000112641,ENSMUST00000112643,ENSMUST00000140490
ENSMUSG00000070814	6.62597	9.15022	100	8.18975	87	3.26579	46	4.16939	50	8.66998	3.71759	2.36636	1.24267	0.000752864	0.0132484	7	13258967	13278721	-1	Zswim9	zinc finger SWIM-type containing 9 [Source:MGI Symbol;Acc:MGI:2447816]	protein_coding	ENSMUST00000108532,ENSMUST00000119139,ENSMUST00000119558,ENSMUST00000135898,ENSMUST00000137574,ENSMUST00000140530,ENSMUST00000144470,ENSMUST00000211707
ENSMUSG00000037217	1.11255	0.500758	5	0.701979	7	0.17558	2	0.37153	4	0.601368	0.273555	2.36505	1.24187	0.163871	0.349655	X	20860511	20921004	-1	Syn1	synapsin I [Source:MGI Symbol;Acc:MGI:98460]	protein_coding	ENSMUST00000081893,ENSMUST00000115345
ENSMUSG00000024737	0.659202	0.500758	5	0.514784	5	0.948132	13	0.0412811	0	0.507771	0.494707	2.36318	1.24073	0.367494	0.571246	19	10839727	10859362	1	Slc15a3	solute carrier family 15, member 3 [Source:MGI Symbol;Acc:MGI:1929691]	protein_coding	ENSMUST00000025646,ENSMUST00000131010,ENSMUST00000138263,ENSMUST00000138380
ENSMUSG00000063383	1.0027	1.41123	15	1.73155	18	0.316044	4	1.5274	18	1.57139	0.921722	2.36006	1.23883	0.166652	0.353856	17	22144359	22166190	-1	Zfp947	zinc finger protein 947 [Source:MGI Symbol;Acc:MGI:3646759]	protein_coding	ENSMUST00000080249
ENSMUSG00000112229	2.43726	2.1396	23	3.88428	41	1.79092	25	0.784341	9	3.01194	1.28763	2.35835	1.23778	0.0427993	0.155268	10	61446902	61450717	-1			sense_intronic	ENSMUST00000220281
ENSMUSG00000028799	4.31512	3.14112	34	4.25867	45	1.22906	17	2.02277	24	3.69989	1.62592	2.35562	1.2361	0.00769641	0.0551052	4	128773088	128806045	-1	Zfp362	zinc finger protein 362 [Source:MGI Symbol;Acc:MGI:2652839]	protein_coding	ENSMUST00000071108,ENSMUST00000106072,ENSMUST00000138371,ENSMUST00000170934
ENSMUSG00000102780	3.16017	3.41426	37	6.87939	73	2.42301	34	1.69252	20	5.14683	2.05776	2.35425	1.23527	0.00716217	0.0527243	3	106725599	106730276	1	Gm38253	predicted gene, 38253 [Source:MGI Symbol;Acc:MGI:5611481]	TEC	ENSMUST00000194058
ENSMUSG00000040195	16.3707	25.0834	275	21.8549	233	8.04157	114	12.6733	153	23.4692	10.3574	2.35365	1.2349	0.000329351	0.00834512	10	127666901	127701049	1	Nemp1	nuclear envelope integral membrane protein 1 [Source:MGI Symbol;Acc:MGI:2446113]	protein_coding	ENSMUST00000048099,ENSMUST00000118612,ENSMUST00000118728,ENSMUST00000124388,ENSMUST00000133505,ENSMUST00000142580
ENSMUSG00000080242	24.0126	24.0819	264	15.9583	170	8.81412	125	7.88469	95	20.0201	8.3494	2.34764	1.23121	0.000876998	0.014328	6	37806086	37806550	1	Gm15487	predicted gene 15487 [Source:MGI Symbol;Acc:MGI:3709610]	processed_pseudogene	ENSMUST00000122373
ENSMUSG00000108210	3.06871	4.05159	44	4.07148	43	1.50999	21	2.02277	24	4.06153	1.76638	2.34757	1.23117	0.0279792	0.119329	2	38533106	38535707	-1	Gm35808	predicted gene, 35808 [Source:MGI Symbol;Acc:MGI:5594967]	TEC	ENSMUST00000204769
ENSMUSG00000055862	1.35401	2.04856	22	1.07637	11	0.386276	5	1.11459	13	1.56246	0.750433	2.34694	1.23078	0.0539634	0.178473	10	80702184	80705373	1	Izumo4	IZUMO family member 4 [Source:MGI Symbol;Acc:MGI:1918814]	protein_coding	ENSMUST00000095426,ENSMUST00000217742,ENSMUST00000217823,ENSMUST00000218058,ENSMUST00000218184,ENSMUST00000218330,ENSMUST00000218538,ENSMUST00000219152,ENSMUST00000219420,ENSMUST00000219422,ENSMUST00000219746,ENSMUST00000219986,ENSMUST00000219987
ENSMUSG00000113893	0.795483	0.864946	9	1.54435	16	0.52674	7	0.454092	5	1.20465	0.490416	2.34526	1.22975	0.0996535	0.258614	13	18094472	18095954	-1			processed_pseudogene	ENSMUST00000221924
ENSMUSG00000105140	1.90867	2.59484	28	2.19953	23	1.58022	22	0.619216	7	2.39719	1.09972	2.34513	1.22967	0.0350266	0.136953	9	110893111	110895899	-1	Gm43127	predicted gene 43127 [Source:MGI Symbol;Acc:MGI:5663264]	TEC	ENSMUST00000195890
ENSMUSG00000104293	1.95594	2.1396	23	2.48032	26	0.8779	12	1.11459	13	2.30996	0.996245	2.34489	1.22952	0.0301505	0.124992	1	156583108	156588248	1	Gm38043	predicted gene, 38043 [Source:MGI Symbol;Acc:MGI:5611271]	TEC	ENSMUST00000195501
ENSMUSG00000047749	3.27506	4.59787	50	3.60349	38	1.58022	22	1.94021	23	4.10068	1.76022	2.34447	1.22926	0.0174439	0.0910973	6	38287396	38299259	-1	Zc3hav1l	zinc finger CCCH-type, antiviral 1-like [Source:MGI Symbol;Acc:MGI:2443387]	protein_coding	ENSMUST00000058524
ENSMUSG00000085976	0.706516	0.500758	5	0.889173	9	0.596972	8	0.123843	1	0.694966	0.360408	2.34367	1.22877	0.189974	0.383468	2	92742230	92759208	1	Gm13816	predicted gene 13816 [Source:MGI Symbol;Acc:MGI:3649317]	lincRNA	ENSMUST00000152230
ENSMUSG00000097253	1.1095	1.41123	15	1.07637	11	0.456508	6	0.619216	7	1.2438	0.537862	2.34292	1.22831	0.0456884	0.161453	6	128356004	128358837	1	Gm26770	predicted gene, 26770 [Source:MGI Symbol;Acc:MGI:5477264]	antisense_RNA	ENSMUST00000180586
ENSMUSG00000085054	1.04118	1.13809	12	1.35716	14	0.316044	4	0.949465	11	1.24762	0.632755	2.3429	1.2283	0.111874	0.277279	1	58505148	58523230	1	Gm15834	predicted gene 15834 [Source:MGI Symbol;Acc:MGI:3802168]	lincRNA	ENSMUST00000129740,ENSMUST00000139825,ENSMUST00000160947
ENSMUSG00000041679	2.20123	2.3217	25	2.10594	22	1.01836	14	0.866903	10	2.21382	0.942634	2.34253	1.22806	0.0365055	0.140783	8	105312265	105326278	-1	Lrrc29	leucine rich repeat containing 29 [Source:MGI Symbol;Acc:MGI:2443262]	protein_coding	ENSMUST00000070508,ENSMUST00000209964,ENSMUST00000210412,ENSMUST00000210801,ENSMUST00000211199
ENSMUSG00000082691	1.07201	4.41578	48	0.0467986	0	0.035116	0	1.36228	16	2.23129	0.698696	2.34244	1.22801	0.641189	0.789244	6	135349408	135349749	-1	Dynlt1-ps1	dynein light chain Tctex-type 1, pseuodogene 1 [Source:MGI Symbol;Acc:MGI:3642625]	processed_pseudogene	ENSMUST00000117045
ENSMUSG00000086844	1.17068	2.3217	25	0.889173	9	0.456508	6	0.866903	10	1.60544	0.661705	2.34207	1.22778	0.0897292	0.242681	7	141359141	141365110	-1	B230206H07Rik	RIKEN cDNA B230206H07 gene [Source:MGI Symbol;Acc:MGI:2444929]	processed_transcript	ENSMUST00000129373,ENSMUST00000134845
ENSMUSG00000050890	10.8628	14.613	160	14.3672	153	4.10857	58	9.86618	119	14.4901	6.98738	2.34166	1.22753	0.00300614	0.0314984	4	134275002	134287895	-1	Pdik1l	PDLIM1 interacting kinase 1 like [Source:MGI Symbol;Acc:MGI:2385213]	protein_coding	ENSMUST00000061234,ENSMUST00000105876,ENSMUST00000105877,ENSMUST00000127857,ENSMUST00000142504,ENSMUST00000145006
ENSMUSG00000029601	0.768315	0.682852	7	0.32759	3	0.316044	4	0.123843	1	0.505221	0.219944	2.34098	1.22711	0.232567	0.4348	5	120589016	120607118	1	Iqcd	IQ motif containing D [Source:MGI Symbol;Acc:MGI:1922982]	protein_coding	ENSMUST00000069259,ENSMUST00000094391
ENSMUSG00000109727	0.893936	1.04704	11	0.98277	10	0.316044	4	0.619216	7	1.0149	0.46763	2.33942	1.22615	0.0631585	0.195992	8	91113762	91116671	-1	Gm45464	predicted gene 45464 [Source:MGI Symbol;Acc:MGI:5791300]	sense_intronic	ENSMUST00000210728
ENSMUSG00000026856	14.0237	18.0728	198	18.6726	199	10.2188	145	5.82063	70	18.3727	8.0197	2.33879	1.22576	0.000208721	0.00625163	2	30392254	30400529	1	Dolpp1	dolichyl pyrophosphate phosphatase 1 [Source:MGI Symbol;Acc:MGI:1914093]	protein_coding	ENSMUST00000028209,ENSMUST00000113612,ENSMUST00000123202,ENSMUST00000133991,ENSMUST00000137248,ENSMUST00000151018,ENSMUST00000152303,ENSMUST00000155196,ENSMUST00000156059,ENSMUST00000156704,ENSMUST00000156984
ENSMUSG00000002910	3.56268	4.14264	45	2.94831	31	2.07184	29	1.03203	12	3.54547	1.55194	2.3384	1.22552	0.0423253	0.15417	8	70835129	70839720	-1	Arrdc2	arrestin domain containing 2 [Source:MGI Symbol;Acc:MGI:1918057]	protein_coding	ENSMUST00000002989,ENSMUST00000212405,ENSMUST00000212508,ENSMUST00000212770,ENSMUST00000212855,ENSMUST00000212898,ENSMUST00000213095
ENSMUSG00000069309	48.1254	69.6964	765	50.7764	542	40.4185	575	15.3978	186	60.2364	27.9082	2.33801	1.22528	0.00316818	0.0324678	13	21786826	21787218	-1	Hist1h2an	histone cluster 1, H2an [Source:MGI Symbol;Acc:MGI:2448300]	protein_coding	ENSMUST00000091751
ENSMUSG00000097340	2.97849	2.41274	26	4.07148	43	2.6337	37	0.619216	7	3.24211	1.62646	2.33068	1.22075	0.0820083	0.229786	X	94793103	94798237	1	Gm26617	predicted gene, 26617 [Source:MGI Symbol;Acc:MGI:5477111]	lincRNA	ENSMUST00000180381
ENSMUSG00000096696	4.49795	4.96206	54	10.8105	115	1.0886	15	10.4441	126	7.88626	5.76636	2.3298	1.22021	0.1462	0.325676	17	17064113	17089628	1	Zfp960	zinc finger protein 960 [Source:MGI Symbol;Acc:MGI:3052731]	protein_coding	ENSMUST00000127027
ENSMUSG00000110120	0.940237	1.41123	15	0.889173	9	0.386276	5	0.619216	7	1.1502	0.502746	2.32865	1.2195	0.0804903	0.227497	8	26131178	26132642	-1	Gm45251	predicted gene 45251 [Source:MGI Symbol;Acc:MGI:5791087]	TEC	ENSMUST00000209486
ENSMUSG00000024168	0.528881	0.409711	4	0.889173	9	0.316044	4	0.206405	2	0.649442	0.261225	2.32683	1.21837	0.145169	0.324284	17	25057702	25081181	-1	Tmem204	transmembrane protein 204 [Source:MGI Symbol;Acc:MGI:3039635]	protein_coding	ENSMUST00000024984,ENSMUST00000153745
ENSMUSG00000040841	2.89573	3.96054	43	2.38673	25	1.65045	23	1.03203	12	3.17363	1.34124	2.32573	1.21769	0.0437097	0.157563	7	19094594	19098549	1	Six5	sine oculis-related homeobox 5 [Source:MGI Symbol;Acc:MGI:106220]	protein_coding	ENSMUST00000049454
ENSMUSG00000086119	0.708309	1.41123	15	0.98277	10	0.316044	4	0.866903	10	1.197	0.591473	2.32356	1.21634	0.0569235	0.184447	9	118890075	118926455	-1	Gm2415	predicted gene 2415 [Source:MGI Symbol;Acc:MGI:3780582]	antisense_RNA	ENSMUST00000128982,ENSMUST00000134688,ENSMUST00000149952,ENSMUST00000190235
ENSMUSG00000106959	2.08981	2.50379	27	3.69709	39	1.0886	15	1.60996	19	3.10044	1.34928	2.32342	1.21625	0.0341752	0.135067	6	28233081	28237013	-1	Gm42548	predicted gene 42548 [Source:MGI Symbol;Acc:MGI:5662685]	TEC	ENSMUST00000202669
ENSMUSG00000027840	0.829103	0.773899	8	0.701979	7	0.737436	10	0.123843	1	0.737939	0.43064	2.32223	1.21551	0.175783	0.365424	3	104945272	104961921	-1	Wnt2b	wingless-type MMTV integration site family, member 2B [Source:MGI Symbol;Acc:MGI:1261834]	protein_coding	ENSMUST00000029429,ENSMUST00000198108
ENSMUSG00000025402	10.8658	16.0698	176	11.2785	120	6.356	90	5.2427	63	13.6741	5.79935	2.32194	1.21533	0.00322397	0.0328731	10	127660918	127668568	-1	Nab2	Ngfi-A binding protein 2 [Source:MGI Symbol;Acc:MGI:107563]	protein_coding	ENSMUST00000026469,ENSMUST00000099157,ENSMUST00000128780,ENSMUST00000129252
ENSMUSG00000033253	20.5358	20.7132	227	22.4165	239	11.3425	161	7.38931	89	21.5648	9.36589	2.3215	1.21506	0.00048403	0.0103555	4	118362743	118409273	-1	Szt2	seizure threshold 2 [Source:MGI Symbol;Acc:MGI:3033336]	protein_coding	ENSMUST00000075406,ENSMUST00000130058,ENSMUST00000136737,ENSMUST00000138386,ENSMUST00000138632,ENSMUST00000183402
ENSMUSG00000037432	0.791906	1.04704	11	0.514784	5	0.737436	10	0.123843	1	0.780912	0.43064	2.32052	1.21445	0.246211	0.450308	1	36372291	36422110	1	Fer1l5	fer-1-like 5 (C. elegans) [Source:MGI Symbol;Acc:MGI:3616091]	protein_coding	ENSMUST00000140452,ENSMUST00000179162,ENSMUST00000202030
ENSMUSG00000033460	1.80423	1.68437	18	2.38673	25	0.737436	10	1.03203	12	2.03555	0.884732	2.31838	1.21311	0.0389946	0.146454	X	134717963	134721917	1	Armcx1	armadillo repeat containing, X-linked 1 [Source:MGI Symbol;Acc:MGI:1925498]	protein_coding	ENSMUST00000035748,ENSMUST00000051256,ENSMUST00000113197,ENSMUST00000113198,ENSMUST00000113199,ENSMUST00000113201,ENSMUST00000125684,ENSMUST00000129697,ENSMUST00000137173,ENSMUST00000138421
ENSMUSG00000020261	15.9632	17.5265	192	15.3031	163	8.95458	127	5.40782	65	16.4148	7.1812	2.31695	1.21223	0.000765918	0.0133829	11	55204350	55236330	1	Slc36a1	solute carrier family 36 (proton/amino acid symporter), member 1 [Source:MGI Symbol;Acc:MGI:2445299]	protein_coding	ENSMUST00000020499,ENSMUST00000108867,ENSMUST00000108872,ENSMUST00000147506,ENSMUST00000152336
ENSMUSG00000031949	5.67844	4.87101	53	6.31781	67	2.35277	33	2.43558	29	5.59441	2.39418	2.31676	1.21211	0.0463821	0.162902	8	111966908	111992302	-1	Adat1	adenosine deaminase, tRNA-specific 1 [Source:MGI Symbol;Acc:MGI:1353631]	protein_coding	ENSMUST00000034427,ENSMUST00000120457,ENSMUST00000139820
ENSMUSG00000074643	40.0675	55.7663	612	40.5744	433	42.5957	606	9.20568	111	48.1703	25.9007	2.31602	1.21165	0.0198364	0.0978948	2	156071842	156111965	-1	Cpne1	copine I [Source:MGI Symbol;Acc:MGI:2386621]	protein_coding	ENSMUST00000079312,ENSMUST00000109607,ENSMUST00000109608,ENSMUST00000126513,ENSMUST00000133921,ENSMUST00000136296,ENSMUST00000140109,ENSMUST00000142960,ENSMUST00000142975,ENSMUST00000147627,ENSMUST00000147956,ENSMUST00000153634,ENSMUST00000154889,ENSMUST00000183353,ENSMUST00000183733,ENSMUST00000184152,ENSMUST00000184265,ENSMUST00000184933
ENSMUSG00000031762	57.7835	93.2776	1024	63.2249	675	64.3677	916	16.306	197	78.2512	40.3368	2.31451	1.21071	0.0827779	0.231265	8	94172664	94173568	1	Mt2	metallothionein 2 [Source:MGI Symbol;Acc:MGI:97172]	protein_coding	ENSMUST00000034214,ENSMUST00000212806
ENSMUSG00000001497	3.61802	5.32625	58	5.19464	55	2.14208	30	2.43558	29	5.26044	2.28883	2.31339	1.21001	0.00125718	0.0183773	12	56691767	56712822	1	Pax9	paired box 9 [Source:MGI Symbol;Acc:MGI:97493]	protein_coding	ENSMUST00000001538,ENSMUST00000152848,ENSMUST00000153250
ENSMUSG00000054499	12.4516	16.434	180	13.4312	143	7.69041	109	5.2427	63	14.9326	6.46655	2.31323	1.20991	0.000115008	0.00448093	7	25199915	25220615	-1	Dedd2	death effector domain-containing DNA binding protein 2 [Source:MGI Symbol;Acc:MGI:1914629]	protein_coding	ENSMUST00000058702,ENSMUST00000205271,ENSMUST00000206498,ENSMUST00000206750
ENSMUSG00000113776	1.05164	1.22913	13	0.701979	7	0.245812	3	0.701778	8	0.965556	0.473795	2.31247	1.20944	0.0946807	0.250824	12	84184536	84187806	-1	Gm19327	predicted gene, 19327 [Source:MGI Symbol;Acc:MGI:5011512]	TEC	ENSMUST00000220651
ENSMUSG00000106451	0.64479	0.773899	8	0.608381	6	0.17558	2	0.536654	6	0.69114	0.356117	2.30882	1.20716	0.188897	0.382146	5	101956607	101957951	1	Gm42934	predicted gene 42934 [Source:MGI Symbol;Acc:MGI:5663071]	TEC	ENSMUST00000196920
ENSMUSG00000030814	8.79954	12.61	138	8.37694	89	7.83087	111	2.35302	28	10.4935	5.09195	2.30693	1.20597	0.0121623	0.0731718	7	127661456	127708933	-1	Bcl7c	B cell CLL/lymphoma 7C [Source:MGI Symbol;Acc:MGI:1332237]	protein_coding	ENSMUST00000061468,ENSMUST00000106282,ENSMUST00000144103,ENSMUST00000153277,ENSMUST00000205977,ENSMUST00000206200,ENSMUST00000207019
ENSMUSG00000099923	0.721529	1.22913	13	0.421187	4	0.456508	6	0.206405	2	0.825161	0.331457	2.30557	1.20513	0.188632	0.38186	19	7382537	7384308	1	1700105P06Rik	RIKEN cDNA 1700105P06 gene [Source:MGI Symbol;Acc:MGI:1915479]	antisense_RNA	ENSMUST00000186160
ENSMUSG00000075265	0.671709	1.04704	11	0.140396	1	0.596972	8	0.0412811	0	0.593718	0.319127	2.30339	1.20376	0.345183	0.550432	16	32665223	32668197	-1	Tnk2os	tyrosine kinase, non-receptor 2, opposite strand [Source:MGI Symbol;Acc:MGI:3642140]	antisense_RNA	ENSMUST00000141256
ENSMUSG00000047485	1.12185	0.955993	10	0.795576	8	0.386276	5	0.37153	4	0.875784	0.378903	2.30179	1.20276	0.11849	0.286875	X	157818435	157820369	1	Klhl34	kelch-like 34 [Source:MGI Symbol;Acc:MGI:2685234]	protein_coding	ENSMUST00000087157
ENSMUSG00000106337	0.626456	0.227617	2	0.32759	3	0.035116	0	0.454092	5	0.277604	0.244604	2.30045	1.20192	0.409037	0.606949	5	57929750	57931216	1	Gm42478	predicted gene 42478 [Source:MGI Symbol;Acc:MGI:5662615]	TEC	ENSMUST00000199252
ENSMUSG00000066235	4.03729	4.32473	47	3.50989	37	1.86115	26	1.5274	18	3.91731	1.69427	2.29774	1.20021	0.0153499	0.0841649	9	121981606	121997110	-1	Pomgnt2	protein O-linked mannose beta 1,4-N-acetylglucosaminyltransferase 2 [Source:MGI Symbol;Acc:MGI:2143424]	protein_coding	ENSMUST00000084743,ENSMUST00000214511,ENSMUST00000214533,ENSMUST00000215008,ENSMUST00000215084,ENSMUST00000216669,ENSMUST00000217610
ENSMUSG00000103674	11.4833	14.7041	161	15.1159	161	5.23229	74	8.2975	100	14.91	6.76489	2.29643	1.19939	0.000788188	0.0135571	15	85655666	85659003	1	Gm37699	predicted gene, 37699 [Source:MGI Symbol;Acc:MGI:5610927]	TEC	ENSMUST00000194753
ENSMUSG00000097660	4.0106	6.69195	73	4.91385	52	3.12533	44	1.94021	23	5.8029	2.53277	2.29485	1.1984	0.00329609	0.0333014	7	34224755	34230236	1	Gm26762	predicted gene, 26762 [Source:MGI Symbol;Acc:MGI:5477256]	lincRNA	ENSMUST00000180864
ENSMUSG00000006575	3.38899	5.96358	65	3.4163	36	1.93138	27	2.02277	24	4.68994	1.97708	2.29441	1.19812	0.0155184	0.0845922	11	102393403	102402555	1	Rundc3a	RUN domain containing 3A [Source:MGI Symbol;Acc:MGI:1858752]	protein_coding	ENSMUST00000006750,ENSMUST00000107102,ENSMUST00000107103,ENSMUST00000107105,ENSMUST00000128331,ENSMUST00000131219,ENSMUST00000132876,ENSMUST00000142157,ENSMUST00000146330,ENSMUST00000150982
ENSMUSG00000040364	0.946998	1.95751	21	1.07637	11	0.737436	10	0.536654	6	1.51694	0.637045	2.29278	1.1971	0.102756	0.263571	7	45677686	45694402	-1	Sec1	secretory blood group 1 [Source:MGI Symbol;Acc:MGI:1928893]	protein_coding	ENSMUST00000040636
ENSMUSG00000015202	5.45984	7.14719	78	6.22421	66	1.79092	25	5.07757	61	6.6857	3.43425	2.29162	1.19637	0.0131385	0.0759053	10	7119063	7212237	-1	Cnksr3	Cnksr family member 3 [Source:MGI Symbol;Acc:MGI:2674130]	protein_coding	ENSMUST00000015346,ENSMUST00000150282
ENSMUSG00000032860	8.96564	14.522	159	10.3425	110	8.1118	115	3.34377	40	12.4322	5.72778	2.29005	1.19538	0.00887844	0.0605241	7	100996568	101012866	-1	P2ry2	purinergic receptor P2Y, G-protein coupled 2 [Source:MGI Symbol;Acc:MGI:105107]	protein_coding	ENSMUST00000037540,ENSMUST00000178340,ENSMUST00000207049,ENSMUST00000207916,ENSMUST00000208258,ENSMUST00000208340
ENSMUSG00000107109	0.810492	1.13809	12	0.98277	10	0.948132	13	0.206405	2	1.06043	0.577269	2.2882	1.19421	0.0896249	0.242617	5	73187954	73190417	-1	Gm42571	predicted gene 42571 [Source:MGI Symbol;Acc:MGI:5662708]	TEC	ENSMUST00000201197
ENSMUSG00000106443	5.05053	8.23975	90	8.47054	90	4.03834	57	3.26121	39	8.35515	3.64977	2.2856	1.19257	0.000369794	0.00884613	3	104135785	104140001	-1	Gm42702	predicted gene 42702 [Source:MGI Symbol;Acc:MGI:5662839]	sense_intronic	ENSMUST00000199515
ENSMUSG00000024663	1.46504	2.86798	31	2.19953	23	0.456508	6	3.01352	36	2.53376	1.73501	2.28336	1.19116	0.100206	0.259059	19	10001669	10038380	1	Rab3il1	RAB3A interacting protein (rabin3)-like 1 [Source:MGI Symbol;Acc:MGI:1922010]	protein_coding	ENSMUST00000113161,ENSMUST00000117641,ENSMUST00000121418,ENSMUST00000129882,ENSMUST00000131407,ENSMUST00000137637,ENSMUST00000144788,ENSMUST00000149967
ENSMUSG00000027364	0.704917	0.864946	9	0.421187	4	0.245812	3	0.288968	3	0.643067	0.26739	2.28303	1.19095	0.228021	0.429429	2	126709096	126783458	-1	Usp50	ubiquitin specific peptidase 50 [Source:MGI Symbol;Acc:MGI:1922333]	protein_coding	ENSMUST00000028842,ENSMUST00000130356,ENSMUST00000136319,ENSMUST00000145194,ENSMUST00000151140
ENSMUSG00000029438	13.2876	15.2504	167	17.7367	189	6.70716	95	7.80213	94	16.4935	7.25464	2.28298	1.19092	0.000418495	0.00941581	5	123343834	123374992	1	Bcl7a	B cell CLL/lymphoma 7A [Source:MGI Symbol;Acc:MGI:1924295]	protein_coding	ENSMUST00000031391,ENSMUST00000117971,ENSMUST00000120593
ENSMUSG00000103182	1.24925	2.1396	23	1.91874	20	0.52674	7	1.60996	19	2.02917	1.06835	2.28223	1.19045	0.0903938	0.243788	1	39081252	39083338	-1	Gm37091	predicted gene, 37091 [Source:MGI Symbol;Acc:MGI:5610319]	TEC	ENSMUST00000195455
ENSMUSG00000068893	6.50596	4.41578	48	9.40651	100	2.42301	34	3.34377	40	6.91114	2.88339	2.27917	1.18851	0.0331417	0.132798	3	92215920	92256724	1	Sprr2a2	small proline-rich protein 2A2 [Source:MGI Symbol;Acc:MGI:3845026]	protein_coding	ENSMUST00000071805,ENSMUST00000090871
ENSMUSG00000031861	23.2245	28.8164	316	30.6531	327	16.048	228	10.3616	125	29.7347	13.2048	2.27516	1.18597	7.23279e-05	0.00334359	8	69822429	69831102	1	Lpar2	lysophosphatidic acid receptor 2 [Source:MGI Symbol;Acc:MGI:1858422]	protein_coding	ENSMUST00000034325,ENSMUST00000164890
ENSMUSG00000001281	93.3436	138.892	1525	104.127	1112	51.9366	739	53.9544	653	121.509	52.9455	2.27392	1.18518	1.43483e-05	0.00129167	15	102215995	102231935	-1	Itgb7	integrin beta 7 [Source:MGI Symbol;Acc:MGI:96616]	protein_coding	ENSMUST00000001327,ENSMUST00000127014
ENSMUSG00000104828	0.805572	0.773899	8	1.26356	13	0.316044	4	0.619216	7	1.01873	0.46763	2.2737	1.18504	0.131347	0.304135	3	53072165	53075237	-1	Gm42898	predicted gene 42898 [Source:MGI Symbol;Acc:MGI:5663035]	TEC	ENSMUST00000200370
ENSMUSG00000039623	13.6259	13.7936	151	11.6528	124	6.63693	94	4.5822	55	12.7232	5.60956	2.27335	1.18482	0.00038673	0.00907018	5	142463944	142478710	1	Ap5z1	adaptor-related protein complex 5, zeta 1 subunit [Source:MGI Symbol;Acc:MGI:1924908]	protein_coding	ENSMUST00000038699,ENSMUST00000196055,ENSMUST00000196405,ENSMUST00000197173,ENSMUST00000197293,ENSMUST00000198135,ENSMUST00000198967
ENSMUSG00000025579	53.6027	54.6737	600	49.7469	531	25.2484	359	20.6818	250	52.2103	22.9651	2.27254	1.1843	2.15784e-05	0.00166913	11	119267887	119285454	1	Gaa	glucosidase, alpha, acid [Source:MGI Symbol;Acc:MGI:95609]	protein_coding	ENSMUST00000026666,ENSMUST00000106258,ENSMUST00000106259,ENSMUST00000128753,ENSMUST00000132706,ENSMUST00000138510,ENSMUST00000143288,ENSMUST00000150562
ENSMUSG00000041617	1.17571	1.50227	16	1.07637	11	0.807668	11	0.37153	4	1.28932	0.589599	2.27192	1.18391	0.0646987	0.19884	16	17646470	17650738	1	Ccdc74a	coiled-coil domain containing 74A [Source:MGI Symbol;Acc:MGI:1919565]	protein_coding	ENSMUST00000056962,ENSMUST00000182117,ENSMUST00000182344,ENSMUST00000182368,ENSMUST00000182526,ENSMUST00000182671,ENSMUST00000182822,ENSMUST00000182976,ENSMUST00000183101,ENSMUST00000183279
ENSMUSG00000025507	10.5924	16.0698	176	12.4952	133	6.21553	88	6.31601	76	14.2825	6.26577	2.26565	1.17993	0.000347129	0.00851597	7	141438113	141444025	-1	Pidd1	p53 induced death domain protein 1 [Source:MGI Symbol;Acc:MGI:1889507]	protein_coding	ENSMUST00000026580,ENSMUST00000106005,ENSMUST00000128703,ENSMUST00000130878,ENSMUST00000131621,ENSMUST00000131980,ENSMUST00000138065,ENSMUST00000147268,ENSMUST00000154949,ENSMUST00000190068,ENSMUST00000190303,ENSMUST00000190882
ENSMUSG00000090659	0.882148	0.773899	8	1.16996	12	0.17558	2	1.11459	13	0.971932	0.645085	2.26541	1.17977	0.222984	0.423154	13	67779693	67792512	1	Zfp493	zinc finger protein 493 [Source:MGI Symbol;Acc:MGI:1920208]	protein_coding	ENSMUST00000164936,ENSMUST00000180507,ENSMUST00000181319,ENSMUST00000220570,ENSMUST00000223540
ENSMUSG00000096944	0.654201	1.50227	16	0.608381	6	0.596972	8	0.288968	3	1.05533	0.44297	2.26488	1.17943	0.232695	0.434962	4	129309081	129318443	1	Gm26722	predicted gene, 26722 [Source:MGI Symbol;Acc:MGI:5477216]	lincRNA	ENSMUST00000181237
ENSMUSG00000086533	0.965783	1.13809	12	1.82514	19	0.52674	7	0.784341	9	1.48162	0.65554	2.26383	1.17877	0.0556223	0.181929	7	18993234	19001222	-1	Mypopos	Myb-related transcription factor, partner of profilin, opposite strand [Source:MGI Symbol;Acc:MGI:3826523]	antisense_RNA	ENSMUST00000124897,ENSMUST00000205975,ENSMUST00000206304,ENSMUST00000206381
ENSMUSG00000054874	111.634	116.404	1278	112.644	1203	65.5616	933	38.5978	467	114.524	52.0797	2.26119	1.17708	9.77026e-05	0.00412823	19	5664635	5688908	-1	Pcnx3	pecanex homolog 3 [Source:MGI Symbol;Acc:MGI:1861733]	protein_coding	ENSMUST00000068169,ENSMUST00000113615,ENSMUST00000124905,ENSMUST00000127876,ENSMUST00000132420,ENSMUST00000133136,ENSMUST00000135119,ENSMUST00000137313,ENSMUST00000141577,ENSMUST00000145270,ENSMUST00000146638,ENSMUST00000147161
ENSMUSG00000044646	13.4056	12.9742	142	10.6233	113	6.00484	85	4.41708	53	11.7987	5.21096	2.25923	1.17583	0.00116809	0.0174027	18	75820178	76148561	1	Zbtb7c	zinc finger and BTB domain containing 7C [Source:MGI Symbol;Acc:MGI:2443302]	protein_coding	ENSMUST00000058997,ENSMUST00000167921
ENSMUSG00000104325	2.78755	4.68892	51	2.94831	31	3.47649	49	0.701778	8	3.81861	2.08913	2.25898	1.17567	0.0686651	0.206311	6	28563490	28565361	1	Gm37321	predicted gene, 37321 [Source:MGI Symbol;Acc:MGI:5610549]	TEC	ENSMUST00000195742
ENSMUSG00000025401	0.643472	0.591805	6	0.608381	6	0.52674	7	0.123843	1	0.600093	0.325292	2.25843	1.17532	0.162446	0.347578	10	127705170	127720940	1	Myo1a	myosin IA [Source:MGI Symbol;Acc:MGI:107732]	protein_coding	ENSMUST00000079590,ENSMUST00000219882
ENSMUSG00000024140	3.24013	7.42033	81	6.13061	65	3.47649	49	2.51815	30	6.77547	2.99732	2.25757	1.17477	0.00288814	0.0308261	17	86753907	86833410	1	Epas1	endothelial PAS domain protein 1 [Source:MGI Symbol;Acc:MGI:109169]	protein_coding	ENSMUST00000024954
ENSMUSG00000020538	90.4459	105.387	1157	89.9936	961	44.9836	640	41.4049	501	97.6903	43.1943	2.25449	1.1728	6.25828e-05	0.00308134	11	60199089	60222581	-1	Srebf1	sterol regulatory element binding transcription factor 1 [Source:MGI Symbol;Acc:MGI:107606]	protein_coding	ENSMUST00000020846,ENSMUST00000129869,ENSMUST00000134660,ENSMUST00000136215,ENSMUST00000136426,ENSMUST00000141161,ENSMUST00000144942,ENSMUST00000147967,ENSMUST00000149238,ENSMUST00000154620,ENSMUST00000154925,ENSMUST00000156304
ENSMUSG00000023046	0.967513	1.13809	12	1.07637	11	0.52674	7	0.454092	5	1.10723	0.490416	2.25382	1.17237	0.112294	0.27786	15	102144362	102149511	1	Igfbp6	insulin-like growth factor binding protein 6 [Source:MGI Symbol;Acc:MGI:96441]	protein_coding	ENSMUST00000023807
ENSMUSG00000047347	3.05242	5.05311	55	3.97788	42	1.58022	22	2.60071	31	4.51549	2.09046	2.25311	1.17191	0.00976886	0.0634358	15	82516311	82519278	1	Tdg-ps	thymine DNA glycosylase, pseudogene [Source:MGI Symbol;Acc:MGI:3645587]	processed_pseudogene	ENSMUST00000051363
ENSMUSG00000105801	0.670727	1.04704	11	1.16996	12	0.52674	7	0.454092	5	1.1085	0.490416	2.25176	1.17105	0.122444	0.292276	5	97999384	98000950	-1	C430019N01Rik	RIKEN cDNA C430019N01 gene [Source:MGI Symbol;Acc:MGI:3028058]	TEC	ENSMUST00000199517
ENSMUSG00000049922	9.74508	10.9712	120	9.6873	103	5.93461	84	3.42633	41	10.3292	4.68047	2.24706	1.16804	0.00301685	0.0314984	2	92452764	92460538	-1	Slc35c1	solute carrier family 35, member C1 [Source:MGI Symbol;Acc:MGI:2443301]	protein_coding	ENSMUST00000067631,ENSMUST00000125276,ENSMUST00000136718
ENSMUSG00000041115	2.56088	3.8695	42	3.1355	33	2.07184	29	1.11459	13	3.5025	1.59322	2.24666	1.16778	0.0193917	0.096834	X	152144268	152225236	1	Iqsec2	IQ motif and Sec7 domain 2 [Source:MGI Symbol;Acc:MGI:3528396]	protein_coding	ENSMUST00000096275,ENSMUST00000112604,ENSMUST00000112605,ENSMUST00000128724,ENSMUST00000146835,ENSMUST00000153356,ENSMUST00000168786
ENSMUSG00000027845	7.82323	11.6995	128	10.4361	111	5.16205	73	4.66476	56	11.0678	4.91341	2.24571	1.16717	0.00223246	0.0262009	3	103800605	103809444	-1	Dclre1b	DNA cross-link repair 1B [Source:MGI Symbol;Acc:MGI:2156057]	protein_coding	ENSMUST00000029435,ENSMUST00000063502,ENSMUST00000106832,ENSMUST00000106834,ENSMUST00000128716,ENSMUST00000147894,ENSMUST00000198752,ENSMUST00000198835
ENSMUSG00000103183	1.12071	0.864946	9	1.45076	15	0.807668	11	0.288968	3	1.15785	0.548318	2.24284	1.16532	0.131069	0.30379	4	156018556	156022660	-1	Gm37090	predicted gene, 37090 [Source:MGI Symbol;Acc:MGI:5610318]	TEC	ENSMUST00000195694
ENSMUSG00000082057	0.917534	0.591805	6	1.54435	16	0.596972	8	0.288968	3	1.06808	0.44297	2.2422	1.16491	0.130493	0.303036	1	66783913	66786445	1	Gm15789	predicted gene 15789 [Source:MGI Symbol;Acc:MGI:3783231]	processed_pseudogene	ENSMUST00000118992
ENSMUSG00000045180	23.7455	30.8194	338	33.3674	356	11.7639	167	17.7921	215	32.0934	14.778	2.24167	1.16457	0.00014174	0.00497022	X	152609509	152769465	-1	Shroom2	shroom family member 2 [Source:MGI Symbol;Acc:MGI:107194]	protein_coding	ENSMUST00000062317,ENSMUST00000101141,ENSMUST00000124141,ENSMUST00000137217,ENSMUST00000141677,ENSMUST00000152746
ENSMUSG00000104413	0.676171	0.955993	10	0.608381	6	0.316044	4	0.37153	4	0.782187	0.343787	2.2411	1.16421	0.272844	0.478201	1	171909957	171919356	-1	Gm37065	predicted gene, 37065 [Source:MGI Symbol;Acc:MGI:5610293]	antisense_RNA	ENSMUST00000191636,ENSMUST00000192000,ENSMUST00000192498
ENSMUSG00000084911	3.62769	6.50986	71	6.4114	68	2.77417	39	3.01352	36	6.46063	2.89384	2.24078	1.164	0.00357402	0.0349197	9	97085326	97088610	1	Gm16185	predicted gene 16185 [Source:MGI Symbol;Acc:MGI:3802169]	antisense_RNA	ENSMUST00000125071
ENSMUSG00000030607	0.862094	1.04704	11	1.35716	14	0.52674	7	0.536654	6	1.2021	0.531697	2.24011	1.16357	0.0476601	0.165053	7	79053483	79115099	1	Acan	aggrecan [Source:MGI Symbol;Acc:MGI:99602]	protein_coding	ENSMUST00000032835,ENSMUST00000206779
ENSMUSG00000038644	43.2427	63.4142	696	55.0819	588	29.6028	421	23.3238	282	59.2481	26.4633	2.23894	1.16282	4.07932e-05	0.00234594	7	44532746	44548849	-1	Pold1	polymerase (DNA directed), delta 1, catalytic subunit [Source:MGI Symbol;Acc:MGI:97741]	protein_coding	ENSMUST00000049343,ENSMUST00000132268,ENSMUST00000136225,ENSMUST00000138746,ENSMUST00000141742,ENSMUST00000145956,ENSMUST00000147503,ENSMUST00000151793,ENSMUST00000154783
ENSMUSG00000047907	9.58919	6.23672	68	14.18	151	2.91463	41	6.31601	76	10.2083	4.61532	2.23796	1.16218	0.0248425	0.111683	2	169633013	170071816	1	Tshz2	teashirt zinc finger family member 2 [Source:MGI Symbol;Acc:MGI:2153084]	protein_coding	ENSMUST00000109157,ENSMUST00000109159,ENSMUST00000123300,ENSMUST00000140699,ENSMUST00000185239
ENSMUSG00000106819	1.47773	1.32018	14	2.48032	26	0.386276	5	1.85765	22	1.90025	1.12196	2.2375	1.16189	0.139447	0.316121	6	18882711	18884196	1	Gm43498	predicted gene 43498 [Source:MGI Symbol;Acc:MGI:5663635]	processed_pseudogene	ENSMUST00000202002
ENSMUSG00000042625	29.1813	29.7268	326	27.7516	296	14.7136	209	11.022	133	28.7392	12.8678	2.23705	1.1616	3.37744e-05	0.00216774	17	56560965	56584585	-1	Safb2	scaffold attachment factor B2 [Source:MGI Symbol;Acc:MGI:2146808]	protein_coding	ENSMUST00000075510,ENSMUST00000124111,ENSMUST00000124457,ENSMUST00000127947,ENSMUST00000131056,ENSMUST00000133604,ENSMUST00000134497,ENSMUST00000134741,ENSMUST00000140037,ENSMUST00000142752,ENSMUST00000142940,ENSMUST00000144255,ENSMUST00000146070,ENSMUST00000146958,ENSMUST00000154991,ENSMUST00000155983,ENSMUST00000156640
ENSMUSG00000035172	20.2942	29.1806	320	22.7909	243	15.4862	220	8.2975	100	25.9857	11.8918	2.23473	1.1601	0.0016319	0.0216437	11	101162679	101171351	-1	Plekhh3	pleckstrin homology domain containing, family H (with MyTH4 domain) member 3 [Source:MGI Symbol;Acc:MGI:2384950]	protein_coding	ENSMUST00000043397,ENSMUST00000123864,ENSMUST00000129895,ENSMUST00000139200,ENSMUST00000156320,ENSMUST00000164474
ENSMUSG00000017756	101.305	125.872	1382	130.896	1398	57.8361	823	57.0917	691	128.384	57.4639	2.23331	1.15918	1.65868e-05	0.00142104	13	73733094	73816754	1	Slc12a7	solute carrier family 12, member 7 [Source:MGI Symbol;Acc:MGI:1342283]	protein_coding	ENSMUST00000017900,ENSMUST00000220522,ENSMUST00000220535,ENSMUST00000220686,ENSMUST00000221196,ENSMUST00000221813,ENSMUST00000222253,ENSMUST00000222309,ENSMUST00000222742,ENSMUST00000223008,ENSMUST00000223454
ENSMUSG00000000126	0.746826	0.500758	5	0.701979	7	0.245812	3	0.288968	3	0.601368	0.26739	2.23063	1.15745	0.124482	0.294645	11	59306928	59333552	1	Wnt9a	wingless-type MMTV integration site family, member 9A [Source:MGI Symbol;Acc:MGI:2446084]	protein_coding	ENSMUST00000000128,ENSMUST00000108783
ENSMUSG00000104063	0.697589	2.68589	29	0.795576	8	0.245812	3	2.02277	24	1.74073	1.13429	2.22911	1.15647	0.245052	0.449034	18	37751600	37841873	1	Pcdhgb7	protocadherin gamma subfamily B, 7 [Source:MGI Symbol;Acc:MGI:1935199]	protein_coding	ENSMUST00000194928
ENSMUSG00000020241	11.5023	13.7026	150	13.244	141	4.3895	62	8.71031	105	13.4733	6.54991	2.22808	1.1558	0.00242049	0.0273779	10	76595762	76623630	-1	Col6a2	collagen, type VI, alpha 2 [Source:MGI Symbol;Acc:MGI:88460]	protein_coding	ENSMUST00000001181,ENSMUST00000105413,ENSMUST00000137365
ENSMUSG00000024220	10.6228	11.0622	121	8.18975	87	3.96811	56	4.66476	56	9.62598	4.31644	2.22776	1.1556	0.0023958	0.0272566	17	28177207	28205886	1	Zfp523	zinc finger protein 523 [Source:MGI Symbol;Acc:MGI:2687278]	protein_coding	ENSMUST00000002318,ENSMUST00000073534,ENSMUST00000129522,ENSMUST00000133868,ENSMUST00000145313,ENSMUST00000151595,ENSMUST00000155030,ENSMUST00000161275
ENSMUSG00000055897	6.43641	5.78148	63	7.53457	80	2.98486	42	2.93096	35	6.65803	2.95791	2.22674	1.15494	0.00247273	0.0278827	2	173579320	173659640	-1	Ppp4r1l-ps	protein phosphatase 4, regulatory subunit 1-like, pseudogene [Source:MGI Symbol;Acc:MGI:1924560]	transcribed_unprocessed_pseudogene	ENSMUST00000127022,ENSMUST00000132669,ENSMUST00000133185,ENSMUST00000140992,ENSMUST00000141051,ENSMUST00000142320,ENSMUST00000148111,ENSMUST00000148213,ENSMUST00000149947,ENSMUST00000151763,ENSMUST00000153162,ENSMUST00000154908
ENSMUSG00000022231	0.631567	1.68437	18	0.32759	3	0.386276	5	0.288968	3	1.00598	0.337622	2.22426	1.15333	0.2336	0.436108	15	32244810	32696341	1	Sema5a	sema domain, seven thrombospondin repeats (type 1 and type 1-like), transmembrane domain (TM) and short cytoplasmic domain, (semaphorin) 5A [Source:MGI Symbol;Acc:MGI:107556]	protein_coding	ENSMUST00000067458,ENSMUST00000226876,ENSMUST00000227429,ENSMUST00000227802,ENSMUST00000227976,ENSMUST00000228015,ENSMUST00000228103,ENSMUST00000228442,ENSMUST00000228555
ENSMUSG00000105304	1.60409	2.04856	22	1.91874	20	1.22906	17	0.619216	7	1.98365	0.924138	2.22418	1.15327	0.067561	0.204575	3	104470660	104476730	-1	Gm43696	predicted gene 43696 [Source:MGI Symbol;Acc:MGI:5663833]	sense_intronic	ENSMUST00000199385
ENSMUSG00000091133	1.16892	1.77542	19	1.54435	16	0.8779	12	0.619216	7	1.65988	0.748558	2.2232	1.15264	0.157494	0.341239	13	69610498	69614901	-1	Gm17108	predicted gene 17108 [Source:MGI Symbol;Acc:MGI:4937935]	sense_overlapping	ENSMUST00000168625
ENSMUSG00000033847	0.97246	1.41123	15	1.35716	14	1.22906	17	0.288968	3	1.38419	0.759014	2.22249	1.15218	0.119859	0.288645	7	13324655	13360672	1	Pla2g4c	phospholipase A2, group IVC (cytosolic, calcium-independent) [Source:MGI Symbol;Acc:MGI:1196403]	protein_coding	ENSMUST00000043612,ENSMUST00000108257,ENSMUST00000108528,ENSMUST00000167232
ENSMUSG00000074227	65.5014	58.4977	642	56.4859	603	21.9475	312	30.9195	374	57.4918	26.4335	2.22242	1.15213	8.17557e-06	0.000971214	7	29256323	29281912	-1	Spint2	serine protease inhibitor, Kunitz type 2 [Source:MGI Symbol;Acc:MGI:1338031]	protein_coding	ENSMUST00000098604,ENSMUST00000108236,ENSMUST00000207601,ENSMUST00000208585
ENSMUSG00000103998	1.0474	0.773899	8	1.26356	13	0.8779	12	0.206405	2	1.01873	0.542153	2.22129	1.1514	0.277611	0.483608	3	31341012	31345280	1	Gm38025	predicted gene, 38025 [Source:MGI Symbol;Acc:MGI:5611253]	lincRNA	ENSMUST00000193926
ENSMUSG00000039457	99.0121	130.88	1437	142.595	1523	60.3644	859	62.706	759	136.738	61.5352	2.22108	1.15126	8.34012e-07	0.000200038	16	5086291	5132481	-1	Ppl	periplakin [Source:MGI Symbol;Acc:MGI:1194898]	protein_coding	ENSMUST00000035672
ENSMUSG00000104315	3.46886	4.87101	53	5.10104	54	3.47649	49	1.36228	16	4.98603	2.41938	2.2171	1.14867	0.0221885	0.104354	1	30865504	30868538	-1	Gm37906	predicted gene, 37906 [Source:MGI Symbol;Acc:MGI:5611134]	TEC	ENSMUST00000192050
ENSMUSG00000035390	0.669779	0.773899	8	0.421187	4	0.316044	4	0.206405	2	0.597543	0.261225	2.21644	1.14824	0.217564	0.417305	7	4690604	4715997	1	Brsk1	BR serine/threonine kinase 1 [Source:MGI Symbol;Acc:MGI:2685946]	protein_coding	ENSMUST00000048248,ENSMUST00000120836,ENSMUST00000123637,ENSMUST00000205666,ENSMUST00000206024
ENSMUSG00000001911	24.4817	30.6373	336	26.9092	287	13.6601	194	12.2605	148	28.7732	12.9603	2.21276	1.14584	9.68516e-05	0.00410748	8	84699876	84800344	-1	Nfix	nuclear factor I/X [Source:MGI Symbol;Acc:MGI:97311]	protein_coding	ENSMUST00000076715,ENSMUST00000099070,ENSMUST00000109762,ENSMUST00000109764,ENSMUST00000126806,ENSMUST00000132236,ENSMUST00000148644,ENSMUST00000148746
ENSMUSG00000085328	16.6559	22.7162	249	33.6482	359	9.6569	137	16.6363	201	28.1822	13.1466	2.21265	1.14578	0.0259039	0.114473	5	127878531	127882376	1	Gm17131	predicted gene 17131 [Source:MGI Symbol;Acc:MGI:4937958]	unprocessed_pseudogene	ENSMUST00000164420
ENSMUSG00000031824	5.25929	5.41729	59	5.28824	56	3.61695	51	1.5274	18	5.35277	2.57217	2.21095	1.14467	0.0070151	0.0521489	8	120114152	120165306	1	6430548M08Rik	RIKEN cDNA 6430548M08 gene [Source:MGI Symbol;Acc:MGI:2443793]	protein_coding	ENSMUST00000034281,ENSMUST00000108948,ENSMUST00000108950,ENSMUST00000108951,ENSMUST00000132229,ENSMUST00000144682,ENSMUST00000153725,ENSMUST00000212268,ENSMUST00000212474
ENSMUSG00000048191	0.909455	0.864946	9	0.98277	10	0.386276	5	0.454092	5	0.923858	0.420184	2.21025	1.14421	0.0918644	0.246176	7	141633456	141655319	-1	Muc6	mucin 6, gastric [Source:MGI Symbol;Acc:MGI:2663233]	protein_coding	ENSMUST00000062451,ENSMUST00000189314,ENSMUST00000190907
ENSMUSG00000033209	3.29082	2.95903	32	2.38673	25	1.93138	27	0.701778	8	2.67288	1.31658	2.21011	1.14412	0.081034	0.228302	5	110879803	111289780	1	Ttc28	tetratricopeptide repeat domain 28 [Source:MGI Symbol;Acc:MGI:2140873]	protein_coding	ENSMUST00000040111,ENSMUST00000125470,ENSMUST00000128584,ENSMUST00000129017,ENSMUST00000143505,ENSMUST00000156290
ENSMUSG00000100017	1.4925	1.13809	12	1.26356	13	0.948132	13	0.288968	3	1.20082	0.61855	2.2097	1.14385	0.132799	0.306338	14	56811989	56813899	1	2410022M11Rik	RIKEN cDNA 2410022M11 gene [Source:MGI Symbol;Acc:MGI:1917005]	bidirectional_promoter_lncRNA	ENSMUST00000186474
ENSMUSG00000097011	0.874246	0.500758	5	0.889173	9	0.667204	9	0.123843	1	0.694966	0.395524	2.20936	1.14363	0.200127	0.396044	6	121064464	121069954	1	Gm4651	predicted gene 4651 [Source:MGI Symbol;Acc:MGI:3782833]	processed_transcript	ENSMUST00000181738,ENSMUST00000203697
ENSMUSG00000096822	2.10368	3.05007	33	3.1355	33	0.948132	13	2.1879	26	3.09279	1.56801	2.20882	1.14328	0.0692964	0.207212	2	36566662	36576178	1	Olfr344	olfactory receptor 344 [Source:MGI Symbol;Acc:MGI:3030178]	protein_coding	ENSMUST00000075474,ENSMUST00000215879
ENSMUSG00000048603	1.12863	1.77542	19	1.26356	13	0.737436	10	0.619216	7	1.51949	0.678326	2.20881	1.14327	0.0800892	0.226841	13	98316422	98324415	1	Gm9828	predicted gene 9828 [Source:MGI Symbol;Acc:MGI:3642913]	bidirectional_promoter_lncRNA	ENSMUST00000062252,ENSMUST00000126622,ENSMUST00000132488,ENSMUST00000135572
ENSMUSG00000017713	2.72213	1.95751	21	2.48032	26	1.22906	17	0.784341	9	2.21892	1.0067	2.20869	1.14319	0.0688314	0.206552	11	117867952	117873481	-1	Tha1	threonine aldolase 1 [Source:MGI Symbol;Acc:MGI:1919026]	protein_coding	ENSMUST00000033230,ENSMUST00000138354,ENSMUST00000153989
ENSMUSG00000039852	52.2907	66.1456	726	63.6929	680	34.7297	494	24.5622	297	64.9192	29.646	2.20794	1.1427	5.60841e-05	0.00280948	4	150281646	150621966	1	Rere	arginine glutamic acid dipeptide (RE) repeats [Source:MGI Symbol;Acc:MGI:2683486]	protein_coding	ENSMUST00000105680,ENSMUST00000105682,ENSMUST00000129188,ENSMUST00000131600,ENSMUST00000136646,ENSMUST00000137112,ENSMUST00000142379,ENSMUST00000219467
ENSMUSG00000105270	12.1321	17.0713	187	13.3376	142	9.58667	136	4.66476	56	15.2044	7.12572	2.2071	1.14215	0.00110916	0.0168235	5	145504097	145507054	-1	Gm42863	predicted gene 42863 [Source:MGI Symbol;Acc:MGI:5663000]	TEC	ENSMUST00000197875
ENSMUSG00000105378	2.77242	4.14264	45	5.66263	60	2.6337	37	1.77509	21	4.90263	2.20439	2.20579	1.14129	0.0134033	0.076834	3	126737497	126741079	1	Gm42515	predicted gene 42515 [Source:MGI Symbol;Acc:MGI:5662652]	TEC	ENSMUST00000199936
ENSMUSG00000109157	1.22378	1.32018	14	2.10594	22	1.01836	14	0.536654	6	1.71306	0.777509	2.20468	1.14057	0.0956998	0.252244	7	59318631	59321823	1	Gm44829	predicted gene 44829 [Source:MGI Symbol;Acc:MGI:5753405]	TEC	ENSMUST00000208008
ENSMUSG00000108388	0.725098	1.41123	15	0.795576	8	0.386276	5	0.619216	7	1.1034	0.502746	2.20396	1.1401	0.106702	0.269511	7	128721049	128722044	-1	Gm44673	predicted gene 44673 [Source:MGI Symbol;Acc:MGI:5753249]	TEC	ENSMUST00000205692
ENSMUSG00000033781	7.81205	10.8801	119	13.3376	142	5.58345	79	5.32526	64	12.1089	5.45435	2.20344	1.13976	0.00278221	0.0300858	13	3634032	3653822	1	Asb13	ankyrin repeat and SOCS box-containing 13 [Source:MGI Symbol;Acc:MGI:2145525]	protein_coding	ENSMUST00000042288,ENSMUST00000141147,ENSMUST00000141967,ENSMUST00000156595
ENSMUSG00000034471	19.2973	22.4431	246	22.5101	240	10.0783	143	10.3616	125	22.4766	10.2199	2.20136	1.1384	2.96278e-05	0.0019998	11	115799183	115813639	-1	Caskin2	CASK-interacting protein 2 [Source:MGI Symbol;Acc:MGI:2157062]	protein_coding	ENSMUST00000041684,ENSMUST00000125658,ENSMUST00000132780,ENSMUST00000156812
ENSMUSG00000032788	8.77443	8.87708	97	9.6873	103	4.10857	58	4.33451	52	9.28219	4.22154	2.20027	1.13768	0.000944291	0.0150012	10	78436744	78464975	-1	Pdxk	pyridoxal (pyridoxine, vitamin B6) kinase [Source:MGI Symbol;Acc:MGI:1351869]	protein_coding	ENSMUST00000041616,ENSMUST00000218245
ENSMUSG00000104253	1.07651	0.864946	9	1.35716	14	0.52674	7	0.454092	5	1.11105	0.490416	2.20018	1.13762	0.0861797	0.236749	1	121328092	121331149	1	Gm37174	predicted gene, 37174 [Source:MGI Symbol;Acc:MGI:5610402]	TEC	ENSMUST00000194699
ENSMUSG00000102009	2.86884	2.3217	25	3.4163	36	1.43976	20	1.11459	13	2.869	1.27717	2.19918	1.13696	0.0505716	0.171155	1	89650529	89683908	-1	4933400F21Rik	RIKEN cDNA 4933400F21 gene [Source:MGI Symbol;Acc:MGI:1921653]	processed_transcript	ENSMUST00000186098,ENSMUST00000187011,ENSMUST00000187295
ENSMUSG00000054423	1.52238	3.32321	36	2.85471	30	1.01836	14	2.02277	24	3.08896	1.52057	2.19873	1.13667	0.0155039	0.0845596	14	12372563	12823079	-1	Cadps	Ca2+-dependent secretion activator [Source:MGI Symbol;Acc:MGI:1350922]	protein_coding	ENSMUST00000067491,ENSMUST00000112657,ENSMUST00000112658,ENSMUST00000177814,ENSMUST00000223637,ENSMUST00000224106,ENSMUST00000224140,ENSMUST00000224581,ENSMUST00000224704,ENSMUST00000224882,ENSMUST00000225606,ENSMUST00000225807
ENSMUSG00000025658	7.41582	5.05311	55	7.62817	81	2.07184	29	4.00427	48	6.34064	3.03806	2.19856	1.13656	0.00753353	0.0544269	X	157821436	158043294	-1	Cnksr2	connector enhancer of kinase suppressor of Ras 2 [Source:MGI Symbol;Acc:MGI:2661175]	protein_coding	ENSMUST00000026750,ENSMUST00000112513,ENSMUST00000139664
ENSMUSG00000051339	68.3984	85.3565	937	84.7522	905	39.5758	563	37.7722	457	85.0544	38.674	2.19828	1.13638	3.62138e-06	0.000580851	5	113086323	113221236	-1	2900026A02Rik	RIKEN cDNA 2900026A02 gene [Source:MGI Symbol;Acc:MGI:1920194]	protein_coding	ENSMUST00000050125,ENSMUST00000211733,ENSMUST00000212276
ENSMUSG00000043155	2.69276	4.50682	49	2.38673	25	2.07184	29	1.03203	12	3.44678	1.55194	2.1982	1.13632	0.026378	0.115359	4	116819904	116821707	-1	Hpdl	4-hydroxyphenylpyruvate dioxygenase-like [Source:MGI Symbol;Acc:MGI:2444646]	protein_coding	ENSMUST00000055436
ENSMUSG00000114310	1.4097	1.86646	20	2.01234	21	1.58022	22	0.454092	5	1.9394	1.01716	2.19776	1.13603	0.0962081	0.252847	14	11767943	11771311	1			TEC	ENSMUST00000225152
ENSMUSG00000045005	30.5316	42.3824	465	46.939	501	31.8502	453	12.343	149	44.6607	22.0966	2.19752	1.13588	0.0216342	0.102822	1	64730558	64737751	-1	Fzd5	frizzled class receptor 5 [Source:MGI Symbol;Acc:MGI:108571]	protein_coding	ENSMUST00000063982,ENSMUST00000116133
ENSMUSG00000104324	1.72107	2.86798	31	2.38673	25	0.8779	12	1.69252	20	2.62735	1.28521	2.19626	1.13505	0.0403848	0.149913	15	68321381	68326333	-1	Gm37320	predicted gene, 37320 [Source:MGI Symbol;Acc:MGI:5610548]	TEC	ENSMUST00000192781
ENSMUSG00000115144	5.54155	5.50834	60	4.16507	44	3.68718	52	1.19715	14	4.83671	2.44217	2.19616	1.13498	0.0196187	0.0972612	15	35589314	35591638	1			TEC	ENSMUST00000228376
ENSMUSG00000022385	45.5674	65.1441	715	49.3725	527	24.0545	342	27.9473	338	57.2583	26.0009	2.19554	1.13458	3.66708e-05	0.00224347	15	85859707	85876572	1	Gtse1	G two S phase expressed protein 1 [Source:MGI Symbol;Acc:MGI:1352755]	protein_coding	ENSMUST00000170629
ENSMUSG00000103088	0.526399	0.318664	3	1.07637	11	0.245812	3	0.288968	3	0.697516	0.26739	2.19365	1.13333	0.235039	0.437714	18	37742094	37841873	1	Pcdhgb6	protocadherin gamma subfamily B, 6 [Source:MGI Symbol;Acc:MGI:1935197]	protein_coding	ENSMUST00000003599
ENSMUSG00000085715	1.2576	1.68437	18	0.98277	10	0.456508	6	0.784341	9	1.33357	0.620424	2.19252	1.13259	0.100946	0.260324	X	103431517	103484957	1	Tsix	X (inactive)-specific transcript, opposite strand [Source:MGI Symbol;Acc:MGI:1336196]	antisense_RNA	ENSMUST00000152916,ENSMUST00000211291
ENSMUSG00000033985	10.2634	13.7026	150	11.4656	122	5.02159	71	6.64625	80	12.5841	5.83392	2.19165	1.13202	0.000182234	0.0057553	4	116720948	116805956	1	Tesk2	testis-specific kinase 2 [Source:MGI Symbol;Acc:MGI:2385204]	protein_coding	ENSMUST00000045542,ENSMUST00000106456,ENSMUST00000106459,ENSMUST00000142529
ENSMUSG00000105199	1.70742	2.04856	22	2.01234	21	2.07184	29	0.37153	4	2.03045	1.22169	2.19056	1.1313	0.112349	0.277874	3	104642994	104645857	1	Gm43581	predicted gene 43581 [Source:MGI Symbol;Acc:MGI:5663718]	sense_intronic	ENSMUST00000196766
ENSMUSG00000013629	104.597	125.781	1381	115.358	1232	61.9798	882	48.5878	588	120.57	55.2838	2.18905	1.1303	3.86e-05	0.00232198	5	31054780	31078479	1	Cad	carbamoyl-phosphate synthetase 2, aspartate transcarbamylase, and dihydroorotase [Source:MGI Symbol;Acc:MGI:1916969]	protein_coding	ENSMUST00000013773,ENSMUST00000200917,ENSMUST00000200953,ENSMUST00000201182,ENSMUST00000201256,ENSMUST00000201838,ENSMUST00000201844,ENSMUST00000201870,ENSMUST00000202227,ENSMUST00000202391,ENSMUST00000202795,ENSMUST00000202827,ENSMUST00000202967,ENSMUST00000202973
ENSMUSG00000051048	1.09843	1.68437	18	1.07637	11	0.456508	6	0.866903	10	1.38037	0.661705	2.18845	1.12991	0.0959785	0.252726	7	100285520	100319699	1	P4ha3	procollagen-proline, 2-oxoglutarate 4-dioxygenase (proline 4-hydroxylase), alpha polypeptide III [Source:MGI Symbol;Acc:MGI:2444049]	protein_coding	ENSMUST00000057023,ENSMUST00000138465,ENSMUST00000139790,ENSMUST00000148620,ENSMUST00000208565
ENSMUSG00000114535	1.29008	2.23065	24	1.07637	11	0.596972	8	0.866903	10	1.65351	0.731938	2.18835	1.12985	0.0625772	0.194935	13	59603309	59605662	1			TEC	ENSMUST00000225230
ENSMUSG00000040502	9.971	13.8847	152	10.8105	115	5.86437	83	5.32526	64	12.3476	5.59482	2.18832	1.12982	0.000485178	0.0103646	10	127055011	127060184	-1	March9	membrane-associated ring finger (C3HC4) 9 [Source:MGI Symbol;Acc:MGI:2446144]	protein_coding	ENSMUST00000040307
ENSMUSG00000059842	2.00631	2.3217	25	2.38673	25	0.667204	9	1.85765	22	2.35421	1.26243	2.18661	1.12869	0.0345632	0.13589	2	154613297	154646821	1	Zfp341	zinc finger protein 341 [Source:MGI Symbol;Acc:MGI:2682937]	protein_coding	ENSMUST00000081926,ENSMUST00000109702,ENSMUST00000126421
ENSMUSG00000020633	1.49692	1.77542	19	2.19953	23	0.596972	8	1.44484	17	1.98747	1.02091	2.18644	1.12859	0.0544963	0.179773	12	28437795	28552399	-1	Dcdc2c	doublecortin domain containing 2C [Source:MGI Symbol;Acc:MGI:1915761]	protein_coding	ENSMUST00000020963,ENSMUST00000185916,ENSMUST00000186301,ENSMUST00000189735,ENSMUST00000189747,ENSMUST00000221349
ENSMUSG00000039994	27.9385	34.8255	382	34.9585	373	16.8206	239	15.0676	182	34.892	15.9441	2.18519	1.12776	1.69622e-05	0.0014345	10	128232065	128252941	1	Timeless	timeless circadian clock 1 [Source:MGI Symbol;Acc:MGI:1321393]	protein_coding	ENSMUST00000055539,ENSMUST00000105240,ENSMUST00000105242,ENSMUST00000105243,ENSMUST00000105244,ENSMUST00000105245,ENSMUST00000125289,ENSMUST00000129147,ENSMUST00000135376,ENSMUST00000135538,ENSMUST00000136854,ENSMUST00000142149,ENSMUST00000142484,ENSMUST00000145710,ENSMUST00000146945
ENSMUSG00000053574	0.783565	1.68437	18	0.701979	7	0.245812	3	1.11459	13	1.19317	0.680201	2.18399	1.12696	0.178903	0.368969	11	72215138	72218450	1	4930563E22Rik	RIKEN cDNA 4930563E22 gene [Source:MGI Symbol;Acc:MGI:1922554]	processed_transcript	ENSMUST00000066087,ENSMUST00000124762
ENSMUSG00000015478	7.00217	6.23672	68	7.16018	76	4.24904	60	2.10534	25	6.69845	3.17719	2.18094	1.12495	0.00965338	0.0629494	17	34601091	34603690	-1	Rnf5	ring finger protein 5 [Source:MGI Symbol;Acc:MGI:1860076]	protein_coding	ENSMUST00000015622,ENSMUST00000174045,ENSMUST00000174475
ENSMUSG00000047040	2.02366	1.86646	20	2.01234	21	0.52674	7	1.60996	19	1.9394	1.06835	2.18058	1.12471	0.115531	0.28247	11	96928104	96937830	1	Prr15l	proline rich 15-like [Source:MGI Symbol;Acc:MGI:2387599]	protein_coding	ENSMUST00000054311,ENSMUST00000062172,ENSMUST00000107633,ENSMUST00000107636,ENSMUST00000132865
ENSMUSG00000044595	0.936433	0.864946	9	0.608381	6	0.807668	11	0.123843	1	0.736664	0.465756	2.18055	1.12469	0.197756	0.392915	18	36763671	36766214	-1	Dnd1	DND microRNA-mediated repression inhibitor 1 [Source:MGI Symbol;Acc:MGI:2447763]	protein_coding	ENSMUST00000061522,ENSMUST00000124038,ENSMUST00000155827
ENSMUSG00000008035	54.5711	91.2746	1002	67.4367	720	44.9836	640	28.4427	344	79.3557	36.7131	2.17786	1.12291	0.000101681	0.00417823	X	10715013	10719690	1	Mid1ip1	Mid1 interacting protein 1 (gastrulation specific G12-like (zebrafish)) [Source:MGI Symbol;Acc:MGI:1915291]	protein_coding	ENSMUST00000008179,ENSMUST00000115524,ENSMUST00000125623,ENSMUST00000144356,ENSMUST00000156321
ENSMUSG00000074577	0.555036	0.591805	6	0.32759	3	0.316044	4	0.123843	1	0.459698	0.219944	2.17773	1.12282	0.407934	0.606125	2	167980164	168010618	-1	Ripor3	RIPOR family member 3 [Source:MGI Symbol;Acc:MGI:1916803]	protein_coding	ENSMUST00000099073,ENSMUST00000123782,ENSMUST00000131572,ENSMUST00000142702
ENSMUSG00000074802	57.8784	95.918	1053	78.8556	842	39.8567	567	40.0839	485	87.3868	39.9703	2.1768	1.12221	7.58259e-06	0.000926163	10	89408823	89443967	-1	Gas2l3	growth arrest-specific 2 like 3 [Source:MGI Symbol;Acc:MGI:1918780]	protein_coding	ENSMUST00000099374,ENSMUST00000105298,ENSMUST00000218764,ENSMUST00000219073,ENSMUST00000219351,ENSMUST00000220071,ENSMUST00000220128,ENSMUST00000220234
ENSMUSG00000107158	0.765194	1.04704	11	0.514784	5	0.52674	7	0.206405	2	0.780912	0.366573	2.17675	1.12218	0.266068	0.471473	5	65672609	65674160	-1	Gm42728	predicted gene 42728 [Source:MGI Symbol;Acc:MGI:5662865]	TEC	ENSMUST00000202644
ENSMUSG00000113984	0.839985	1.50227	16	1.45076	15	0.596972	8	0.784341	9	1.47652	0.690656	2.17625	1.12185	0.0660089	0.201452	13	9328630	9330247	1			TEC	ENSMUST00000220775
ENSMUSG00000105419	0.789829	0.682852	7	0.701979	7	0.17558	2	0.619216	7	0.692415	0.397398	2.17516	1.12112	0.265886	0.47138	3	36097177	36099144	1	Gm43205	predicted gene 43205 [Source:MGI Symbol;Acc:MGI:5663342]	TEC	ENSMUST00000198622
ENSMUSG00000037287	23.2169	35.6449	391	32.4314	346	15.4862	220	15.8107	191	34.0381	15.6484	2.17477	1.12087	2.5036e-05	0.00181789	9	42412316	42507809	-1	Tbcel	tubulin folding cofactor E-like [Source:MGI Symbol;Acc:MGI:1925543]	protein_coding	ENSMUST00000066148,ENSMUST00000066179,ENSMUST00000125995,ENSMUST00000128959,ENSMUST00000134374,ENSMUST00000138506,ENSMUST00000142775,ENSMUST00000213428
ENSMUSG00000041164	28.5423	32.3672	355	30.4659	325	18.0847	257	11.2697	136	31.4165	14.6772	2.17113	1.11845	0.000308471	0.00809285	11	6389074	6406158	1	Zmiz2	zinc finger, MIZ-type containing 2 [Source:MGI Symbol;Acc:MGI:106374]	protein_coding	ENSMUST00000012612,ENSMUST00000102914,ENSMUST00000109785,ENSMUST00000109786,ENSMUST00000109787,ENSMUST00000124588
ENSMUSG00000105556	0.989194	1.59332	17	0.795576	8	0.8779	12	0.288968	3	1.19445	0.583434	2.17088	1.11828	0.0877739	0.239092	3	35969384	35972026	-1	Gm43080	predicted gene 43080 [Source:MGI Symbol;Acc:MGI:5663217]	TEC	ENSMUST00000199006
[truncated: 13,288 more rows]

## Sheet: Table S4 KO_vs_KO_2h_TGF
Table S3. Transcriptomic profile of TGF-b-treated lnc-Nr6a1-depleted cells
[truncated: 14,378 more rows]

[truncated: 4 more sheets: Table S5 iDRIP, Table S6 Genes in LADS, Table S7 PSM counting, Table S8 Oligonucleotides]
